# Supplementary material for: Genetic Deletion of the Desmosomal Component Desmoplakin Promotes Tumor Microinvasion in a Mouse Model of Pancreatic Neuroendocrine Carcinogenesis
Source: PLoS Genet. 2010 Sep 16;6(9):e1001120. doi: 10.1371/journal.pgen.1001120 (PMC2940733; doi:10.1371/journal.pgen.1001120)
Supplement: Dataset S1 — Microarray data for comparison of IT and IC2 classes of RIP1-Tag2 tumors. (8.87 MB XLS) [file pgen.1001120.s001.xls]

## Sheet: RIP1Tag2_ITvsIC2_Microarray
AffyID	System ID	AccessionNumber	geneSymbol	tStat	FoldChange	Log2FoldChange	TheoreticalPValue	AdjustedPValue
1416107_at	X	NM_008741		38.314	104.886	6.71268	5.2048e-09	0.000234742
1427550_at	X	BG076799	Peg10	32.7383	230.809	7.85055	1.46436e-08	0.00025867
1437751_at	X	AV337619	Ppargc1a	31.9447	19.8131	4.30839	1.72061e-08	0.00025867
1435670_at	X	AV237028	Tcfap2b	28.7311	141.062	7.14019	3.45173e-08	0.000389191
1459858_x_at	X	AV354465	Crtac1	27.675	61.6302	5.94557	4.41303e-08	0.000398064
1425886_at	X	AY049085	Fev	25.5189	34.8256	5.12207	7.50927e-08	0.000505474
1456277_at	X	BB813490	Dia1	-25.3489	0.0361912	-4.78822	7.84531e-08	0.000505474
1456197_x_at	X	BB342782		22.9237	29.3359	4.87459	1.51475e-07	0.000759073
1418304_at	X	NM_130878	Pcdh21	-23.1245	0.137771	-2.85965	1.43083e-07	0.000759073
1455512_at	X	AI852151		22.5085	9.38374	3.23016	1.70689e-07	0.000769825
1443660_at	X	BB750724		21.4883	12.8924	3.68845	2.31066e-07	0.000868444
1437841_x_at	X	BB248249	AI481750	21.7169	9.07494	3.18189	2.15648e-07	0.000868444
1452936_at	X	AV341285	Crtac1	20.5865	74.9347	6.22756	3.0562e-07	0.000876259
1429175_at	X	AK014196	2810417M05Rik	20.365	55.1206	5.78452	3.27945e-07	0.000876259
1438114_x_at	X	BB168690	Efs	20.4896	46.4744	5.53836	3.15167e-07	0.000876259
1460668_at	X	NM_010253	Gal	20.752	44.6265	5.47983	2.90074e-07	0.000876259
1416055_at	X	NM_009669	Amy2	20.3242	17.3884	4.12006	3.32258e-07	0.000876259
1421970_a_at	X	NM_013540	Gria2	20.1651	13.8753	3.79445	3.49719e-07	0.000876259
1436694_s_at	X	BB250949	Neurod4	18.617	35.6409	5.15546	5.88083e-07	0.00118173
1433577_at	X	BB247038	A730017C20Rik	18.5471	15.539	3.95782	6.02641e-07	0.00118173
1426225_at	X	U63146	Rbp4	18.8778	11.136	3.47716	5.3725e-07	0.00118173
1446806_at	X	BB276826	Tm7sf1	-18.7581	0.105486	-3.24487	5.59932e-07	0.00118173
1429024_at	X	AK003783	1110018J23Rik	18.5892	4.99806	2.32137	5.93821e-07	0.00118173
1422825_at	X	NM_013732	MGI:1351330	17.9539	86.2246	6.43003	7.44301e-07	0.00123033
1426606_at	X	BB426194	Crtac1	18.0126	17.8162	4.15512	7.28699e-07	0.00123033
1423288_s_at	X	AA016422	Cbln1	18.0842	13.6599	3.77188	7.10154e-07	0.00123033
1445880_at	X	BB247020	C030036D22Rik	18.0988	8.79751	3.1371	7.0644e-07	0.00123033
1433826_at	X	AV325152	AW212607	17.8824	7.802	2.96384	7.63824e-07	0.00123033
1418922_at	X	AY059393	Igsf4b	17.4406	56.4319	5.81844	8.9839e-07	0.00139214
1423221_at	X	AK013717	Tubb4	17.3593	11.775	3.55766	9.26012e-07	0.00139214
1452872_at	X	BM217754	Ank3	16.8755	9.03408	3.17538	1.11216e-06	0.00161804
1439018_at	X	AV329790	6330505N24Rik	-16.526	0.0756571	-3.72438	1.27347e-06	0.00174045
1423340_at	X	AV334599	Tcfap2b	16.6023	9.50319	3.24841	1.23606e-06	0.00174045
1419063_at	X	NM_011674	Ugt8	16.198	22.0234	4.46097	1.44977e-06	0.00185043
1455421_x_at	X	AW490145	Clcn1	16.1514	9.43932	3.23868	1.47703e-06	0.00185043
1418934_at	X	NM_011839	Mab21l2	16.2367	9.17997	3.19849	1.42755e-06	0.00185043
1441258_at	X	BB316516	AF529169	15.7401	63.8833	5.99737	1.74481e-06	0.00189622
1455603_at	X	BB357557		15.6538	24.8603	4.63577	1.80788e-06	0.00189622
1440557_at	X	BB303568	Ipw	15.9671	21.7914	4.44568	1.59071e-06	0.00189622
1443413_s_at	X	BB490331	Trpm5	-15.7113	0.0638234	-3.96977	1.76558e-06	0.00189622
1423693_at	X	BC011218	Ela1	15.6767	11.9354	3.57718	1.79089e-06	0.00189622
1437518_at	X	BM203642	LOC434335	15.9238	8.14635	3.02615	1.61886e-06	0.00189622
1433601_at	X	BB262415		-15.8627	0.178343	-2.48727	1.65955e-06	0.00189622
1449106_at	X	NM_008161	Gpx3	15.5228	22.1392	4.46853	1.90866e-06	0.00195642
1456741_s_at	X	BB348674	Gpm6a	15.1455	34.5898	5.11227	2.23683e-06	0.00205884
1434137_x_at	X	BI792151	1810010M01Rik	15.1775	13.8187	3.78855	2.20663e-06	0.00205884
1423286_at	X	AA016422	Cbln1	15.1731	13.4911	3.75393	2.21074e-06	0.00205884
1442950_at	X	BB024097	A830055N07Rik	15.1625	10.9746	3.4561	2.22073e-06	0.00205884
1449167_at	X	NM_013512	Epb4.1l4a	-15.3034	0.102711	-3.28334	2.09213e-06	0.00205884
1418278_at	X	BC021776	Apoc3	14.928	18.7221	4.22667	2.45533e-06	0.00221475
1434803_a_at	X	AV050299	Sycn	14.8143	17.1232	4.09788	2.57913e-06	0.00228081
1419127_at	X	NM_023456	Npy	-14.6946	0.0503699	-4.31129	2.71744e-06	0.00235691
1437405_a_at	X	BB787243	Igfbp4	14.6	5.68596	2.5074	2.83267e-06	0.00241049
1417757_at	X	NM_021468	Unc13b	-14.3405	0.242358	-2.04479	3.17889e-06	0.00263881
1436135_at	X	AV345687		14.3133	3.94496	1.98001	3.21798e-06	0.00263881
1428268_at	X	AK018116	Psd2	14.2715	3.86663	1.95108	3.2789e-06	0.00264075
1448889_at	X	NM_027052	Slc38a4	-14.1443	0.110653	-3.17589	3.473e-06	0.002748
1440910_at	X	AW495307		14.0517	32.3003	5.01347	3.62257e-06	0.00278283
1418487_at	X	AF302127	Ripk4	-14.041	0.106167	-3.2356	3.64043e-06	0.00278283
1432750_at	X	AK013051	2810409C01Rik	13.9626	5.17373	2.3712	3.77365e-06	0.00283659
1449321_x_at	X	NM_009246	Serpina1a	13.9163	30.2365	4.91822	3.85483e-06	0.00285011
1455162_at	X	BI147002	4922503N01Rik	-13.8123	0.215064	-2.21716	4.04483e-06	0.00289565
1428397_at	X	BB430637	B3galt5	-13.8136	0.215579	-2.21371	4.04237e-06	0.00289565
1418734_at	X	U96752	H2-Q1	-13.6735	0.056022	-4.15786	4.31538e-06	0.0029049
1428573_at	X	AK006398	Chn2	13.7418	11.8633	3.56843	4.17984e-06	0.0029049
1431076_at	X	BG976853	2900072M03Rik	13.712	11.7168	3.55051	4.23827e-06	0.0029049
1426936_at	X	BC002257	BC005512	-13.6899	0.244038	-2.03482	4.28232e-06	0.0029049
1417336_a_at	X	NM_013757	Sytl4	-13.5535	0.0131825	-6.24524	4.56612e-06	0.00302848
1456685_at	X	BB227199		13.3867	24.4898	4.61411	4.94286e-06	0.00309622
1429918_at	X	AK018317	Arhgap20	13.475	9.5156	3.25029	4.73928e-06	0.00309622
1429891_at	X	AK006467	1700028N11Rik	-13.4018	0.157602	-2.66564	4.90739e-06	0.00309622
1434714_at	X	BB234316	AI447560	-13.3958	0.243316	-2.0391	4.92133e-06	0.00309622
1423287_at	X	AA016422	Cbln1	13.3212	37.2635	5.21969	5.10057e-06	0.00315124
1457649_x_at	X	BB271066		13.2781	14.2724	3.83516	5.20733e-06	0.00317373
1452968_at	X	AK003674	Cthrc1	13.1415	21.9097	4.4535	5.56326e-06	0.00329875
1437871_at	X	BG967597	Pgm5	13.1665	11.7491	3.55448	5.49606e-06	0.00329875
1435415_x_at	X	BB491008	Mlp	13.1164	3.12354	1.64318	5.63188e-06	0.00329875
1420650_at	X	NM_007496		-13.0611	0.153529	-2.70342	5.78591e-06	0.00334206
1435907_at	X	BE949064	Nrxn2	13.0372	5.33963	2.41674	5.85403e-06	0.00334206
1417214_at	X	BB121269	Rab27b	12.9676	9.31736	3.21992	6.05758e-06	0.00341504
1442379_at	X	BB020678		12.8991	14.0209	3.80951	6.26607e-06	0.00348896
1458866_at	X	BB277030	A930001M12Rik	-12.6281	0.0433916	-4.52644	7.17502e-06	0.0035593
1448251_at	X	BG072972	9030425E11Rik	12.7391	18.0094	4.17067	6.7856e-06	0.0035593
1427191_at	X	AW558468	Npr2	12.8091	13.193	3.7217	6.55242e-06	0.0035593
1426298_at	X	AF295369	Irx2	12.6657	8.97929	3.1666	7.04042e-06	0.0035593
1437974_a_at	X	BB713410	Hk1	12.7773	8.95767	3.16312	6.6572e-06	0.0035593
1456673_at	X	AW554761	AL022943	12.6275	7.50213	2.9073	7.17724e-06	0.0035593
1457747_at	X	BB180676	9330109K16Rik	-12.6263	0.135594	-2.88263	7.18158e-06	0.0035593
1423952_a_at	X	BC010337	Krt2-7	-12.7431	0.225613	-2.14808	6.77212e-06	0.0035593
1451147_x_at	X	BC016109	AI481750	12.6411	3.94832	1.98124	7.12822e-06	0.0035593
1433891_at	X	BI107632	Gpr48	12.6777	3.60649	1.85059	6.99803e-06	0.0035593
1427020_at	X	BC026446	Scara3	12.5995	16.3823	4.03406	7.27973e-06	0.00356873
1429965_at	X	AK013739	2900060P06Rik	12.544	11.0962	3.472	7.48727e-06	0.00363101
1437918_at	X	AV374644	4930539E08Rik	12.4542	18.8646	4.23761	7.83788e-06	0.00372101
1418921_at	X	AY059393	Igsf4b	12.4644	8.16947	3.03024	7.79722e-06	0.00372101
1427178_at	X	BB667469	Tmc4	-12.3135	0.170273	-2.55408	8.42603e-06	0.00395857
1434049_at	X	BB547934	Entpd3	-12.2189	0.041516	-4.59019	8.84982e-06	0.00400858
1417486_at	X	NM_009168	Shd	12.2346	8.78282	3.13468	8.77788e-06	0.00400858
1436455_at	X	BQ176256	Asph	12.2491	7.60562	2.92707	8.71187e-06	0.00400858
1416795_at	X	NM_030004	Cryl1	-12.2106	0.171357	-2.54493	8.88801e-06	0.00400858
1419655_at	X	NM_009389	Tle3	-12.163	0.356186	-1.4893	9.11141e-06	0.00406865
1437406_x_at	X	BB787243	Igfbp4	12.1265	4.887	2.28895	9.28743e-06	0.00410659
1456414_at	X	BB703378		-12.0857	0.0352663	-4.82557	9.48853e-06	0.00411483
1456130_at	X	BG068705		12.0962	12.8813	3.68721	9.436e-06	0.00411483
1459579_at	X	BQ266161	Cacng8	11.948	35.2208	5.13836	1.0205e-05	0.00418734
1423853_at	X	BC004791	6330527O06Rik	11.9705	28.0108	4.80791	1.00835e-05	0.00418734
1426547_at	X	AI195150	Gc	11.9127	16.3061	4.02734	1.03985e-05	0.00418734
1449224_at	X	AF228681	Trpm5	-12.012	0.0652892	-3.93701	9.8642e-06	0.00418734
1428062_at	X	AK003088	Cpa1	11.9127	12.932	3.69288	1.03982e-05	0.00418734
1417701_at	X	NM_133485	Ppp1r14c	11.9973	6.43257	2.6854	9.94139e-06	0.00418734
1428358_at	X	BF581690	1810010M01Rik	11.9268	5.50129	2.45977	1.03203e-05	0.00418734
1455817_x_at	X	AI661029		-11.9922	0.341064	-1.55189	9.96848e-06	0.00418734
1435603_at	X	BB487754	4933412H03Rik	11.8663	25.1864	4.65458	1.06594e-05	0.00425441
1425073_at	X	BC026778	BC026778	-11.8466	0.247892	-2.01221	1.07721e-05	0.00426169
1434149_at	X	BB364520	Tcf4	11.8186	2.63462	1.3976	1.09353e-05	0.00428863
1423845_at	X	BC016109	AI481750	11.8006	4.14725	2.05216	1.10414e-05	0.00429293
1452004_at	X	AF330212	Calca	11.7766	21.2139	4.40694	1.11847e-05	0.00431146
1423091_a_at	X	AK016567	Gpm6b	11.7215	13.8541	3.79224	1.15223e-05	0.00440398
1422721_at	X	NM_031880	Tnk1	-11.6935	0.180761	-2.46784	1.16982e-05	0.00443362
1448012_at	X	BG078932	C76336	11.6642	10.8494	3.43954	1.18861e-05	0.0044673
1416630_at	X	NM_008321	Id3	11.6329	3.44208	1.78328	1.20899e-05	0.00450633
1441818_at	X	AI642706	LOC383041	-11.6025	0.138691	-2.85005	1.22921e-05	0.00454415
1437855_at	X	BB280360		11.5824	12.5734	3.65231	1.24281e-05	0.00455709
1440009_at	X	AV229538	Olfr78	-11.5471	0.27783	-1.84773	1.26703e-05	0.00460842
1437226_x_at	X	AV110584	Mlp	11.4932	4.13589	2.0482	1.3051e-05	0.00468761
1433571_at	X	BQ175260	A130038L21Rik	11.487	3.04083	1.60446	1.30959e-05	0.00468761
1439006_x_at	X	BB093996	6430550H21Rik	11.3719	5.05765	2.33847	1.39578e-05	0.00495678
1440397_at	X	BB464523	Cacna2d1	11.3538	2.79687	1.48381	1.40987e-05	0.00496772
1451620_at	X	BB768838	Pter	11.3388	15.2633	3.93199	1.42169e-05	0.00497051
1418918_at	X	NM_008341	Igfbp1	11.262	12.4108	3.63353	1.48414e-05	0.00504894
1415923_at	X	NM_010882	Ndn	11.2607	9.70918	3.27935	1.48516e-05	0.00504894
1431236_at	X	BB387845	Stk32b	11.2292	9.54282	3.25442	1.51171e-05	0.00504894
1441102_at	X	BB429201	Prlr	-11.2269	0.169193	-2.56326	1.51366e-05	0.00504894
1436948_a_at	X	BB520013	6430550H21Rik	11.2346	4.86501	2.28244	1.50711e-05	0.00504894
1426910_at	X	BB398886	Pawr	-11.2166	0.327378	-1.61097	1.52249e-05	0.00504894
1434645_at	X	BB493717	C530008M17Rik	11.2843	2.91639	1.54418	1.46566e-05	0.00504894
1428359_s_at	X	BF581690	1810010M01Rik	11.1335	23.8235	4.57431	1.59565e-05	0.00525296
1445234_at	X	BB280585	C130030K03Rik	11.1052	5.49681	2.45859	1.62155e-05	0.0052614
1427005_at	X	BM234765	Plk2	11.116	4.46609	2.15901	1.61163e-05	0.0052614
1423677_at	X	AF279263	Fkbp9	-11.0831	0.277806	-1.84785	1.64201e-05	0.00528975
1416716_at	X	NM_010112	Efs	11.0555	5.85521	2.54972	1.66802e-05	0.00533542
1453187_at	X	AV062896	Ociad2	-11.007	0.151191	-2.72556	1.71491e-05	0.00544676
1422852_at	X	NM_019686	Cib2	-10.9041	0.25721	-1.95898	1.81956e-05	0.0056596
1453355_at	X	AK007980	1810073P09Rik	10.9242	3.41187	1.77056	1.7986e-05	0.0056596
1437687_x_at	X	BB026630	Fkbp9	-10.9075	0.293655	-1.76781	1.81593e-05	0.0056596
1437052_s_at	X	BB414515	Slc2a3	10.8699	20.6899	4.37086	1.85594e-05	0.00573319
1427386_at	X	BB235768	Arhgef16	-10.8419	0.22283	-2.16599	1.88628e-05	0.00578729
1443695_at	X	AI035669	Habp2	10.7795	21.3996	4.41951	1.95606e-05	0.00580397
1438763_at	X	BB016751	D330014H01Rik	10.8018	9.92195	3.31062	1.93077e-05	0.00580397
1441606_at	X	BB307964	A830055N07Rik	10.7915	9.10233	3.18624	1.94245e-05	0.00580397
1434096_at	X	BB283443	Slc4a4	10.7801	6.50822	2.70226	1.95542e-05	0.00580397
1425181_at	X	AV344708	3110007P09Rik	10.812	5.74951	2.52344	1.91939e-05	0.00580397
1417257_at	X	BC006872	Cel	10.7678	14.525	3.86047	1.96946e-05	0.00580554
1433652_at	X	AV245981	Igsf1	-10.733	0.0517128	-4.27333	2.01007e-05	0.00585424
1451268_at	X	BC027120	Tram1l1	10.6773	9.71324	3.27995	2.07685e-05	0.00585424
1429178_at	X	BB472509	Odz3	-10.6931	0.134176	-2.8978	2.05774e-05	0.00585424
1433691_at	X	BQ176864	Ppp1r3c	10.6944	6.47461	2.69479	2.05608e-05	0.00585424
1428866_at	X	AU067779	2810037O22Rik	10.7158	4.61063	2.20496	2.03043e-05	0.00585424
1451105_at	X	BC024141	B130052G07Rik	10.6853	4.37454	2.12913	2.0671e-05	0.00585424
1427251_at	X	AA245637	Atp2a2	-10.7162	0.238046	-2.07069	2.02991e-05	0.00585424
1453098_at	X	AK014389	Gria2	10.658	7.83661	2.97023	2.10067e-05	0.00588462
1425828_at	X	AF357883	Nkx6-1	-10.6463	0.22028	-2.18259	2.11524e-05	0.00588885
1425822_a_at	X	AB015422	Dtx1	10.615	25.595	4.67779	2.15477e-05	0.00592439
1435285_at	X	BB731805	2700082O15Rik	10.5947	6.71251	2.74685	2.18081e-05	0.00592439
1422315_x_at	X	NM_011079	Phkg1	10.5848	3.47529	1.79713	2.19368e-05	0.00592439
1435418_at	X	AV330315	Slc22a8	10.6047	3.42203	1.77485	2.16789e-05	0.00592439
1452124_at	X	BB628935	Ank3	10.6012	3.28183	1.7145	2.17235e-05	0.00592439
1457701_at	X	BB457336		10.5411	4.60242	2.20239	2.25134e-05	0.00604392
1430642_at	X	AW493291	2900001G08Rik	-10.528	0.114587	-3.12549	2.26907e-05	0.00605547
1418688_at	X	NM_007588	Calcr	10.5095	46.7851	5.54798	2.29425e-05	0.00608665
1429688_at	X	BB713508	Arntl2	10.4791	5.3124	2.40936	2.33633e-05	0.00615454
1442254_at	X	BB366659	Dgkd	-10.4714	0.397042	-1.33264	2.34713e-05	0.00615454
1423756_s_at	X	BC019836	Igfbp4	10.4527	5.8595	2.55078	2.37365e-05	0.0061881
1449315_at	X	NM_011857	Odz3	-10.3793	0.0811064	-3.62404	2.48094e-05	0.00642216
1423757_x_at	X	BC019836	Igfbp4	10.372	3.60379	1.84951	2.49191e-05	0.00642216
1434354_at	X	BB549292	Maob	-10.339	0.234539	-2.0921	2.54221e-05	0.00645728
1438201_at	X	AV290622		10.3395	3.90015	1.96353	2.54133e-05	0.00645728
1447807_s_at	X	AV336001	Plekhh1	-10.3349	0.287835	-1.79668	2.54849e-05	0.00645728
1423085_at	X	BQ175608	Efnb3	10.3023	6.66045	2.73562	2.59949e-05	0.00654969
1435061_at	X	AI853080	Nudt11	10.2914	4.33337	2.11549	2.6167e-05	0.00655643
1441991_at	X	BB433739	BC039632	-10.2314	0.0423606	-4.56113	2.71433e-05	0.00669384
1439304_at	X	BM242340	B230216N24Rik	10.2411	4.03995	2.01434	2.6983e-05	0.00669384
1453159_at	X	AK006489	Efhc1	-10.228	0.25344	-1.98028	2.72e-05	0.00669384
1448411_at	X	NM_011716	Wfs1	-10.2214	0.327441	-1.61069	2.73091e-05	0.00669384
1424409_at	X	BC019534	Cldn23	-10.1955	0.170389	-2.5531	2.77478e-05	0.0067646
1436493_at	X	BM936011	LOC433471	10.1345	6.63116	2.72926	2.88093e-05	0.00698565
1442873_at	X	BB479296		10.1141	8.30326	3.05368	2.91742e-05	0.0070363
1421017_at	X	NM_008734	Nrg3	10.0844	5.91166	2.56356	2.97147e-05	0.00712853
1439560_x_at	X	AV066667	LOC432995	-10.0463	0.135718	-2.88131	3.0426e-05	0.00722233
1447825_x_at	X	BB076893	Pcdh8	10.0537	4.97097	2.31353	3.0287e-05	0.00722233
1416666_at	X	NM_009255	Serpine2	10.0091	3.96639	1.98783	3.11391e-05	0.00735291
1438057_at	X	BB340995		9.92855	17.6831	4.1443	3.27514e-05	0.0075937
1451228_a_at	X	BC019567	Sycn	9.94197	16.5442	4.04825	3.24764e-05	0.0075937
1428156_at	X	AV021455	Gng2	9.9148	9.58243	3.26039	3.30358e-05	0.0075937
1455106_a_at	X	BG967663	LOC433753	9.90297	9.49852	3.2477	3.32828e-05	0.0075937
1418937_at	X	AF177196	Dio2	9.92196	6.45152	2.68964	3.28873e-05	0.0075937
1441579_at	X	BB461344	Dmrta1	-9.92781	0.168661	-2.5678	3.27666e-05	0.0075937
1434776_at	X	BQ176610	Sema5a	9.90036	3.3175	1.7301	3.33375e-05	0.0075937
1433431_at	X	AI326372	Pnlip	9.88862	39.1313	5.29025	3.35853e-05	0.00761171
1432273_a_at	X	AK010883	Dfy	9.86809	3.92075	1.97113	3.40234e-05	0.00767245
1452353_at	X	BB762731	Gpr155	-9.8438	0.174205	-2.52115	3.45503e-05	0.0077024
1436355_at	X	BE136429	Fads6	-9.83841	0.22626	-2.14395	3.46686e-05	0.0077024
1456487_at	X	AI848263	Adcy1	9.84962	3.65761	1.8709	3.44233e-05	0.0077024
1435095_at	X	BE980202	C030009O12Rik	9.82575	22.2081	4.47301	3.4948e-05	0.00772642
1449520_at	X	AW492543	AI428795	-9.815	0.347528	-1.5248	3.51872e-05	0.00774136
1434146_at	X	BB749143		9.80082	15.3458	3.93977	3.55057e-05	0.00777351
1437326_x_at	X	AV060902	Ela3b	9.78252	14.3182	3.83978	3.59215e-05	0.00778568
1417196_s_at	X	NM_133791	D8Ertd594e	9.77565	7.93732	2.98865	3.60792e-05	0.00778568
1434384_at	X	BB764550	Nrip1	9.7838	3.13399	1.648	3.58923e-05	0.00778568
1452655_at	X	BB224658	Zdhhc2	-9.74527	0.140065	-2.83583	3.67855e-05	0.00779882
1416301_a_at	X	BB125261	Ebf1	9.7433	4.18998	2.06694	3.68317e-05	0.00779882
1452355_at	X	BE950435	3322402L07Rik	9.75107	2.5548	1.35321	3.66495e-05	0.00779882
1451490_at	X	BC027340	Lyplal1	-9.74749	0.407062	-1.29668	3.67333e-05	0.00779882
1455898_x_at	X	BB414515	Slc2a3	9.70477	16.9009	4.07903	3.77517e-05	0.00791957
1419719_at	X	NM_008069	Gabrb1	9.70471	16.0916	4.00824	3.77532e-05	0.00791957
1417428_at	X	NM_010316	Gng3	9.69136	17.2115	4.1053	3.80781e-05	0.00794124
1455477_s_at	X	AA396586	Pdzk1ip1	-9.67887	0.317783	-1.65388	3.83847e-05	0.00794124
1423389_at	X	BF226166	Smad7	9.68576	2.38884	1.25631	3.82151e-05	0.00794124
1452336_at	X	BC027382	Zfp395	9.66677	5.5236	2.46561	3.86848e-05	0.00796677
1440916_at	X	BE200006	2510049J12Rik	-9.65096	0.168483	-2.56932	3.90806e-05	0.00801171
1427176_s_at	X	BC004761	AI428936	-9.64203	0.325593	-1.61886	3.93065e-05	0.00802154
1435858_at	X	BE996002		-9.59376	0.022	-5.50636	4.05523e-05	0.00804112
1457112_at	X	BB183509	A230106N23	9.5865	12.7321	3.6704	4.07438e-05	0.00804112
1449012_s_at	X	BC027164	Fndc4	9.62051	7.2552	2.85902	3.98565e-05	0.00804112
1448293_at	X	BB125261	Ebf1	9.58329	5.98796	2.58207	4.08285e-05	0.00804112
1435345_at	X	AV323203	Ceecam1	9.62217	5.6446	2.49687	3.98138e-05	0.00804112
1459311_at	X	BB255824	C530030K21Rik	9.56664	4.18283	2.06448	4.12723e-05	0.00804112
1435044_at	X	BB333883	Ebf4	9.60705	3.71181	1.89212	4.02048e-05	0.00804112
1436086_at	X	AV256234	4921526F01Rik	9.58268	3.58741	1.84294	4.08446e-05	0.00804112
1440975_at	X	BB275943	1810057P16Rik	9.57428	3.19593	1.67624	4.10681e-05	0.00804112
1426218_at	X	AA152997	Glcci1	9.56323	2.84494	1.5084	4.13636e-05	0.00804112
1424208_at	X	BC011193	Ptger4	-9.61347	0.366885	-1.4466	4.00383e-05	0.00804112
1435384_at	X	BE980685	Ube2n	9.53983	2.45121	1.29349	4.19982e-05	0.00812944
1448506_at	X	NM_007618	Serpina6	9.52687	2.66765	1.41557	4.23544e-05	0.00816335
1434559_at	X	AW536415	Stx3	-9.51923	0.279378	-1.83971	4.25659e-05	0.00816922
1444027_at	X	BB433667	Slc30a8	-9.51016	0.267081	-1.90465	4.28187e-05	0.0081829
1435456_at	X	AW552254	AI428795	-9.50124	0.114829	-3.12244	4.30688e-05	0.00819597
1420925_at	X	NM_021885	E130307J04Rik	9.47627	9.37038	3.22811	4.37783e-05	0.00829598
1438589_at	X	BB023061	Igsf1	-9.44287	0.113465	-3.13968	4.47481e-05	0.00844428
1423635_at	X	AV239587	Bmp2	9.43094	6.76584	2.75827	4.51003e-05	0.00847528
1433529_at	X	AU067747	E430002G05Rik	9.39696	5.53105	2.46755	4.61215e-05	0.0084903
1423537_at	X	BB622036	Gap43	9.40513	3.55446	1.82963	4.58737e-05	0.0084903
1459886_at	X	BF472132	1810057P16Rik	9.39878	3.19144	1.67421	4.60661e-05	0.0084903
1434526_at	X	BB175669	Abhd7	-9.41917	0.319106	-1.64789	4.54513e-05	0.0084903
1454878_at	X	BM936291	2310047C04Rik	9.40955	3.02242	1.5957	4.57402e-05	0.0084903
1441087_at	X	BB311645	2810011L19Rik	9.377	13.8177	3.78845	4.67335e-05	0.00850998
1457954_at	X	BE980601	Chd7	-9.37503	0.21473	-2.21941	4.67944e-05	0.00850998
1438842_at	X	AV067008	Mtch2	-9.38374	0.429323	-1.21986	4.65258e-05	0.00850998
1453345_at	X	AK014427	3830408G10Rik	-9.35069	0.0605537	-4.04564	4.75546e-05	0.00855059
1418488_s_at	X	AF302127	Ripk4	-9.32173	0.0619199	-4.01345	4.84773e-05	0.00855059
1418301_at	X	NM_016851	Irf6	-9.30483	0.108335	-3.20643	4.90251e-05	0.00855059
1445574_at	X	BG067678		-9.30285	0.136293	-2.87522	4.90898e-05	0.00855059
1444339_at	X	BB496614		-9.29822	0.188146	-2.41008	4.92415e-05	0.00855059
1445695_at	X	BE852876	Sca1	-9.3012	0.225978	-2.14575	4.91439e-05	0.00855059
1437569_at	X	BB336174	Gm644	9.30235	3.88144	1.95659	4.91061e-05	0.00855059
1432686_at	X	AK014658	C530030K21Rik	9.29666	3.727	1.89802	4.92927e-05	0.00855059
1423871_at	X	BC019442	BC014795	-9.35744	0.315669	-1.66352	4.73422e-05	0.00855059
1436080_at	X	BB528213	AW011738	-9.33398	0.394526	-1.34181	4.80844e-05	0.00855059
1460559_at	X	BB038765	Ankrd25	9.34886	2.45411	1.2952	4.76123e-05	0.00855059
1422529_s_at	X	NM_009814	Casq2	-9.32172	0.428158	-1.22378	4.84777e-05	0.00855059
1428644_at	X	AK015544	2610024A01Rik	9.25902	2.4849	1.31319	5.05463e-05	0.00873444
1431566_at	X	AW319512	9030622O22Rik	9.24874	3.12854	1.64549	5.08951e-05	0.00876114
1441979_at	X	BB124106	BC060267	9.21369	5.56443	2.47623	5.21049e-05	0.00889188
1437785_at	X	AV364944	Adamts9	9.20966	5.20452	2.37976	5.2246e-05	0.00889188
1435280_at	X	BB303582	Pde4d	9.21809	4.29164	2.10153	5.19512e-05	0.00889188
1448026_at	X	BG084683	Chd7	-9.18144	0.214422	-2.22147	5.32472e-05	0.00894102
1429947_a_at	X	AK008179	Zbp1	9.17919	4.02162	2.00778	5.33278e-05	0.00894102
1420518_a_at	X	AF317839	Igsf9	9.18337	3.09051	1.62784	5.31781e-05	0.00894102
1457318_at	X	AA219807	A330008L17Rik	-9.18593	0.395245	-1.33918	5.30863e-05	0.00894102
1435012_x_at	X	BI439550	Ela3b	9.16986	15.3171	3.93707	5.36642e-05	0.0089641
1434846_at	X	AW557010	1700065A05Rik	-9.14441	0.239711	-2.06063	5.45939e-05	0.00908575
1417797_a_at	X	NM_133707	1810019J16Rik	-9.0899	0.0630095	-3.98829	5.66479e-05	0.00933371
1448842_at	X	NM_033037	Cdo1	9.09385	7.63059	2.93179	5.64963e-05	0.00933371
1455048_at	X	BB484576	Igsf3	9.07241	5.25244	2.39299	5.73255e-05	0.00933371
1420872_at	X	BF472806	Gucy1b3	9.08396	5.22361	2.38505	5.68772e-05	0.00933371
1438411_at	X	BB009113	Gpr81	9.07552	3.98424	1.99431	5.72043e-05	0.00933371
1427107_at	X	BM938327	Slc16a11	9.07933	3.40798	1.76892	5.70564e-05	0.00933371
1450958_at	X	BQ177170	Tm4sf1	9.06541	7.04175	2.81593	5.75993e-05	0.00934456
1452363_a_at	X	AA245637	Atp2a2	-9.05607	0.386821	-1.37026	5.79671e-05	0.00937052
1445894_at	X	BE944618		9.03596	4.83551	2.27367	5.87676e-05	0.00942019
1455172_at	X	BG069639	Il17d	-9.03265	0.207747	-2.2671	5.8901e-05	0.00942019
1421373_at	X	NM_053091	Cox4i2	9.03934	3.0006	1.58525	5.86322e-05	0.00942019
1442180_at	X	BB382040	Dleu7	9.02264	25.077	4.6483	5.9305e-05	0.0094476
1439925_at	X	BQ031166		9.01139	7.19644	2.84728	5.97631e-05	0.0094476
1420443_at	X	NM_053144	Pcdhb19	9.0078	3.01814	1.59366	5.99103e-05	0.0094476
1417056_at	X	NM_011189	Psme1	9.01344	2.30631	1.20559	5.96796e-05	0.0094476
1426894_s_at	X	BC023470	C230093N12Rik	-9.00191	0.177968	-2.49031	6.01524e-05	0.00945273
1440229_at	X	AI854627	2310034G01Rik	-8.98882	0.207913	-2.26595	6.06946e-05	0.00947193
1455375_at	X	BM205932		8.98935	2.98614	1.57828	6.06728e-05	0.00947193
1426887_at	X	BQ174833	Nudt11	8.97872	2.8334	1.50253	6.11168e-05	0.00950492
1435917_at	X	BM937735	Ociad2	-8.96968	0.190329	-2.39343	6.14975e-05	0.00952944
1441973_at	X	BB091040	Zfp295	8.96497	2.28212	1.19038	6.1697e-05	0.00952944
1418805_at	X	NM_011328	Sct	8.95931	22.4056	4.48579	6.19375e-05	0.009532
1452679_at	X	AA986082	2410129E14Rik	8.9532	9.79067	3.29141	6.21984e-05	0.009532
1437623_x_at	X	BB251723	Xrcc3	-8.94972	0.358004	-1.48195	6.23476e-05	0.009532
1434449_at	X	BB193413	Aqp4	-8.94035	0.113194	-3.14313	6.27514e-05	0.00956133
1425301_at	X	AF001287	Ncam2	8.93493	10.5595	3.40047	6.29864e-05	0.00956481
1433919_at	X	AV302111	Asb4	8.9243	21.4397	4.42221	6.34499e-05	0.00959847
1423458_at	X	BB778934	Slc35a5	8.92011	2.76903	1.46938	6.36337e-05	0.00959847
1416627_at	X	NM_016907	Spint1	-8.87973	0.132174	-2.91949	6.54366e-05	0.00974011
1418318_at	X	AK004847	Rnf128	-8.89152	0.24433	-2.0331	6.49043e-05	0.00974011
1426604_at	X	BF714880	Rnasel	8.88393	3.75366	1.9083	6.52463e-05	0.00974011
1448250_at	X	BG072972	9030425E11Rik	8.88065	2.32385	1.21652	6.53947e-05	0.00974011
1420877_at	X	NM_019942	2006-09-06	8.86243	10.5058	3.39311	6.62265e-05	0.00974737
1419072_at	X	NM_026672	Gstm7	8.86365	7.00079	2.80752	6.61705e-05	0.00974737
1421883_at	X	BB105998	Elavl2	8.85508	6.15713	2.62226	6.6566e-05	0.00974737
1436877_at	X	AV231827	Lrch2	8.8559	4.46475	2.15858	6.6528e-05	0.00974737
1426008_a_at	X	M62838	Slc7a2	-8.86289	0.306498	-1.70605	6.62058e-05	0.00974737
1452751_at	X	AK014058	Ebf3	8.82146	18.0765	4.17604	6.8142e-05	0.00987849
1456596_at	X	BB093996	6430550H21Rik	8.81994	4.86309	2.28187	6.8214e-05	0.00987849
1436286_at	X	BB333971	B830017H08Rik	-8.81842	0.215155	-2.21655	6.82864e-05	0.00987849
1436075_at	X	BQ175837	Sfrp5	8.81735	3.39282	1.76248	6.83375e-05	0.00987849
1429022_at	X	AK013587	Adcyap1r1	8.80558	4.21139	2.0743	6.89011e-05	0.00992815
1454681_at	X	BG070112	2210008M09Rik	-8.79313	0.0532849	-4.23013	6.9503e-05	0.00998298
1428102_at	X	AK003061	Cpb1	8.75062	24.1181	4.59204	7.16039e-05	0.0100292
1456611_at	X	BB482650	D430015B01Rik	8.76854	5.51	2.46205	7.07096e-05	0.0100292
1427140_at	X	BE956863	Pvt1	8.75752	5.32895	2.41385	7.12579e-05	0.0100292
1441994_at	X	BB131219	Pcdhb16	8.75485	4.55508	2.18748	7.13917e-05	0.0100292
1429262_at	X	AK005472	Rassf6	-8.77658	0.220796	-2.17922	7.03126e-05	0.0100292
1450380_at	X	AF353717	Epdr2	8.77136	3.30836	1.72612	7.057e-05	0.0100292
1425090_s_at	X	BC024837	A330043J11Rik	8.75782	2.82999	1.50079	7.12432e-05	0.0100292
1416313_at	X	NM_019914	AI839562	8.76646	2.70325	1.43469	7.08129e-05	0.0100292
1428952_at	X	AK007743	Pdip	8.74337	4.16555	2.05851	7.19694e-05	0.0100492
1445501_at	X	BB425108		-8.70528	0.367585	-1.44385	7.39253e-05	0.0102904
1437075_at	X	BB099015	Frmd3	8.68474	4.49439	2.16813	7.50047e-05	0.0104086
1436592_at	X	BB453760		8.67459	5.95007	2.57291	7.5545e-05	0.0104514
1437966_at	X	AV329802	Creld1	-8.66483	0.455234	-1.13532	7.60684e-05	0.0104916
1424936_a_at	X	AF356522	Dnahc8	-8.65738	0.316271	-1.66077	7.64709e-05	0.010515
1434295_at	X	BE691356	Rasgrp1	8.64962	7.03569	2.81469	7.68928e-05	0.010537
1435957_at	X	BQ176264	B830032F12	8.64586	4.97925	2.31593	7.70981e-05	0.010537
1431248_at	X	BB637274	5031426D15Rik	8.61219	5.18129	2.37331	7.89648e-05	0.0107595
1437345_a_at	X	BB223872	Bscl2	8.60205	2.77213	1.471	7.95371e-05	0.0108048
1417030_at	X	NM_025864	2310028N02Rik	-8.57376	0.247734	-2.01314	8.11586e-05	0.010992
1421129_a_at	X	NM_016745	Atp2a3	-8.56094	0.113078	-3.14461	8.19056e-05	0.0110238
1425245_a_at	X	BC019741	Rgs11	-8.563	0.24967	-2.00191	8.17853e-05	0.0110238
1457749_at	X	BE979980	A830039B04Rik	-8.55718	0.476088	-1.0707	8.21265e-05	0.0110238
1446421_at	X	BB470737	Schip1	8.53941	8.68857	3.11912	8.31788e-05	0.0111319
1419827_s_at	X	AW492270	Kif17	-8.52085	0.384345	-1.37953	8.4294e-05	0.0112478
1443736_at	X	BG868839	4833412E22Rik	-8.51129	0.0892926	-3.48532	8.48745e-05	0.0112918
1434510_at	X	BF780807		-8.49285	0.0940804	-3.40996	8.60085e-05	0.011409
1416481_s_at	X	NM_019814	MGI:1930666	8.4785	17.9463	4.16562	8.69028e-05	0.0114704
1455484_at	X	AV334527	2600009P04Rik	8.47728	2.88375	1.52795	8.69794e-05	0.0114704
1437015_x_at	X	AV060866	Pla2g1b	8.46899	26.7852	4.74337	8.75012e-05	0.0114721
1426893_at	X	BC023470	C230093N12Rik	-8.4725	0.178486	-2.48612	8.72794e-05	0.0114721
1416551_at	X	NM_009722	Atp2a2	-8.46494	0.490668	-1.02718	8.77571e-05	0.0114723
1453076_at	X	AK020278	9130211I03Rik	8.45337	3.1233	1.64307	8.8494e-05	0.0115352
1447585_s_at	X	AV035110	Mrps6	8.44326	2.56995	1.36174	8.91442e-05	0.0115864
1429418_at	X	AK013228	Cdc14b	-8.42698	0.234796	-2.09052	9.02017e-05	0.0116234
1423812_s_at	X	BC024822	AW146242	8.43071	2.87159	1.52185	8.99578e-05	0.0116234
1429612_at	X	AK019611	Eml4	8.4286	2.36117	1.2395	9.00954e-05	0.0116234
1439077_at	X	BB782958		-8.4216	0.374919	-1.41535	9.05544e-05	0.0116356
1455549_at	X	BB278422	Sestd1	8.40738	2.44921	1.29231	9.14938e-05	0.0117229
1440068_at	X	BB199265	9930116O05Rik	8.39649	2.07612	1.05389	9.22207e-05	0.0117826
1448269_a_at	X	NM_026167	Klhl13	8.37794	6.08677	2.60568	9.34749e-05	0.0119091
1458183_at	X	BB416825		8.36333	3.81749	1.93263	9.4476e-05	0.01199
1440969_at	X	BE944957	BC030308	8.36093	2.3842	1.2535	9.46418e-05	0.01199
1431900_a_at	X	AK019022	Foxa3	-8.34963	0.28912	-1.79026	9.54256e-05	0.0120554
1448359_a_at	X	NM_019814	MGI:1930666	8.34296	2.88163	1.52688	9.58924e-05	0.0120806
1451539_at	X	BC015459	Baiap2l1	-8.31994	0.165228	-2.59747	9.7522e-05	0.0122381
1429549_at	X	BB044654	Col27a1	8.31648	5.38021	2.42766	9.77693e-05	0.0122381
1445275_at	X	BB255018		8.31387	2.4931	1.31794	9.79571e-05	0.0122381
1436359_at	X	BF471533		-8.29181	0.146658	-2.76947	9.95564e-05	0.0122994
1441113_at	X	BB205989	4932417H02Rik	-8.28833	0.152659	-2.71162	9.98111e-05	0.0122994
1460431_at	X	AK017462	Gcnt1	-8.29553	0.162903	-2.61791	9.92844e-05	0.0122994
1442101_at	X	BB279531	A930017N06Rik	8.29421	3.37966	1.75688	9.93812e-05	0.0122994
1433966_x_at	X	AV212753	Asns	-8.29304	0.419907	-1.25186	9.94662e-05	0.0122994
1457349_at	X	BB636437	Gm69	8.28262	10.3655	3.37372	0.000100231	0.0123175
1439133_at	X	AV267216	4930524O07Rik	8.27324	13.4898	3.7538	0.000100926	0.0123356
1450123_at	X	NM_023868	Ryr2	8.27588	3.54881	1.82734	0.00010073	0.0123356
1455566_s_at	X	AV337975	2810022L02Rik	8.25444	4.74469	2.24631	0.000102334	0.0123406
1439352_at	X	BB825733	Trim7	-8.25894	0.281106	-1.83081	0.000101995	0.0123406
1448552_s_at	X	NM_025864	2310028N02Rik	-8.26832	0.296768	-1.75259	0.000101292	0.0123406
1440506_at	X	BB433596		-8.25711	0.353709	-1.49937	0.000102133	0.0123406
1426675_at	X	BB225670		8.26184	2.05496	1.03911	0.000101778	0.0123406
1421172_at	X	NM_007400	Adam12	8.24089	3.55445	1.82962	0.000103364	0.0124315
1434507_at	X	BG076209	Npepl1	-8.22874	0.240666	-2.0549	0.000104296	0.0125102
1426246_at	X	Z25469	Pros1	8.22463	3.30465	1.7245	0.000104614	0.0125151
1434594_at	X	BB497449	B230373P09Rik	8.21959	14.9524	3.9023	0.000105005	0.0125286
1437293_x_at	X	BB561487	Ust	-8.20409	0.218921	-2.19152	0.000106218	0.0126399
1417051_at	X	NM_021543	Pcdh8	8.18248	4.62276	2.20876	0.000107936	0.012774
1425458_a_at	X	AF022072	Grb10	8.17575	3.94967	1.98173	0.000108478	0.012774
1444015_at	X	AV307016	Papola	-8.17794	0.380511	-1.39399	0.000108301	0.012774
1452668_x_at	X	AK005230	Rab2b	8.18108	2.14191	1.0989	0.000108048	0.012774
1439341_at	X	BB203252	C430014O12Rik	-8.15778	0.0757401	-3.7228	0.000109939	0.0129124
1447112_s_at	X	C85932	Cryl1	-8.14726	0.206492	-2.27584	0.000110805	0.0129803
1421836_at	X	NM_008635		-8.13126	0.422033	-1.24457	0.000112136	0.0130683
1428122_s_at	X	AK012178	2610528K11Rik	8.13276	2.3149	1.21095	0.000112011	0.0130683
1455161_at	X	BB202185	AI504432	8.11821	7.58593	2.92333	0.000113236	0.0131286
1449357_at	X	NM_025865	2310030G06Rik	-8.11854	0.252245	-1.9871	0.000113208	0.0131286
1416101_a_at	X	NM_015786	Hist1h1c	-8.09862	0.336157	-1.57279	0.00011491	0.0132546
1436190_at	X	AV236080	Nedd10	8.09898	2.52106	1.33403	0.000114878	0.0132546
1458662_at	X	BB546123	1700008O03Rik	8.09462	6.16998	2.62527	0.000115255	0.0132605
1435553_at	X	AV376136	Pdzk3	8.08816	7.34629	2.87702	0.000115815	0.013291
1416626_at	X	NM_011107	Pla2g1b	8.05905	7.91999	2.9855	0.000118377	0.0133808
1447806_s_at	X	BB036235	Stk23	8.06321	6.7469	2.75422	0.000118007	0.0133808
1429166_s_at	X	AW494443	Clmn	8.06605	4.36635	2.12643	0.000117755	0.0133808
1437065_at	X	BQ174376	7330412A13Rik	8.06081	3.27326	1.71073	0.000118221	0.0133808
1455840_at	X	BM230524	Rapgef5	8.07512	2.62827	1.39411	0.000116955	0.0133808
1428825_at	X	AK007201	Nr6a1	-8.07065	0.43391	-1.20453	0.000117349	0.0133808
1415802_at	X	NM_009196	Slc16a1	8.05291	4.90899	2.29543	0.000118926	0.013381
1417504_at	X	BB246032	Calb1	8.04908	4.4113	2.1412	0.000119269	0.013381
1439128_at	X	AI595815	7330412A13Rik	8.05105	3.16039	1.6601	0.000119092	0.013381
1438636_s_at	X	BB213765		8.03656	5.11559	2.3549	0.000120401	0.0134744
1437418_at	X	BG070683		8.03061	32.5401	5.02415	0.000120943	0.0135016
1440487_at	X	BE824778	C030036D22Rik	8.02442	4.54347	2.18379	0.00012151	0.0135314
1440198_at	X	BF318372	Epc1	-7.97781	0.378834	-1.40036	0.000125876	0.0139831
1424951_at	X	BC015459	Baiap2l1	-7.96398	0.247964	-2.0118	0.000127206	0.0140961
1421989_s_at	X	BF786072	Papss2	-7.94878	0.0945444	-3.40286	0.000128687	0.014176
1460244_at	X	NM_133995	Upb1	-7.93761	0.180206	-2.47228	0.000129786	0.014176
1418314_a_at	X	NM_021477	MGI:1926224	7.93811	4.1166	2.04145	0.000129737	0.014176
1417318_at	X	AB060589	Dbccr1	7.94375	3.17707	1.6677	0.00012918	0.014176
1437934_at	X	BB098115	Pcyox1	7.9388	2.5151	1.33062	0.000129669	0.014176
1417840_at	X	NM_025892	1500031L02Rik	7.93734	2.23725	1.16173	0.000129813	0.014176
1435113_x_at	X	AV007850	Stmn3	7.9252	2.58139	1.36815	0.000131021	0.0142733
1437387_at	X	AV226398		7.91755	4.92633	2.30051	0.000131789	0.0143089
1428111_at	X	AK003626	Slc38a4	-7.91436	0.264521	-1.91854	0.00013211	0.0143089
1451559_a_at	X	AB045132	Dhrs4	-7.9125	0.403843	-1.30813	0.000132299	0.0143089
1438042_at	X	AV332957	Shox2	7.88215	30.6197	4.93639	0.00013541	0.0143581
1435611_x_at	X	BI439657	Ela3b	7.88243	11.4438	3.5165	0.000135381	0.0143581
1442226_at	X	AV348197	6430702L12	7.89494	5.85176	2.54887	0.000134089	0.0143581
1452762_at	X	AK018466	Rbms3	7.88332	5.68979	2.50838	0.000135288	0.0143581
1455447_at	X	BM116882	D430019H16Rik	7.90283	3.01189	1.59067	0.000133281	0.0143581
1423213_at	X	BB476707	Plxnc1	7.89441	2.99056	1.58042	0.000134143	0.0143581
1428115_a_at	X	AK005230	Rab2b	7.88347	2.94301	1.55729	0.000135272	0.0143581
1459882_at	X	AV312905	Asf1a	7.89873	2.26269	1.17804	0.0001337	0.0143581
1459202_at	X	BB366565	Cecr2	7.88013	2.21343	1.14628	0.000135619	0.0143581
1449147_at	X	NM_023850	Chst1	7.87571	3.46004	1.79079	0.00013608	0.0143732
1427092_at	X	L33768	Jak3	-7.86769	0.317608	-1.65468	0.000136921	0.0144282
1419033_at	X	AW556821	2610018G03Rik	-7.85092	0.104932	-3.25248	0.000138697	0.0145813
1424404_at	X	BC004797	0610040J01Rik	-7.84433	0.453891	-1.13958	0.000139403	0.0146214
1441305_at	X	BB360028	Nedd4l	7.82653	3.06156	1.61427	0.000141329	0.014789
1434111_at	X	BG966339	Lphn2	7.80396	5.59404	2.48389	0.000143814	0.0148425
1429055_at	X	BB559293	4930506M07Rik	-7.80716	0.20901	-2.25836	0.000143459	0.0148425
1433434_at	X	AV220682	AW551984	7.81569	4.26606	2.09291	0.000142516	0.0148425
1435761_at	X	AW146083	Stfa1	7.80775	4.0122	2.00439	0.000143393	0.0148425
1425784_a_at	X	D78264	Olfm1	7.80644	3.98596	1.99493	0.000143538	0.0148425
1434387_at	X	AV251853	AI429612	-7.8172	0.326996	-1.61266	0.00014235	0.0148425
1450662_at	X	NM_011571	Tesk1	-7.78752	0.480052	-1.05874	0.000145655	0.0149982
1455087_at	X	AV328498	D7Ertd715e	7.773	2.61923	1.38915	0.000147305	0.0150668
1419271_at	X	BC011272	Pax6	-7.77283	0.394234	-1.34287	0.000147324	0.0150668
1455556_at	X	AI787996	Notch2	7.77457	2.45202	1.29397	0.000147125	0.0150668
1438294_at	X	BG067317	Sca1	-7.76949	0.43279	-1.20826	0.000147706	0.0150717
1456681_at	X	BB048525	AI848149	7.75938	3.72305	1.89649	0.000148871	0.0150881
1425140_at	X	BE691552	Lactb2	-7.76372	0.335287	-1.57653	0.00014837	0.0150881
1425164_a_at	X	J03293	Phkg1	7.76206	2.89164	1.53189	0.000148561	0.0150881
1460181_at	X	NM_009133	Stmn3	7.7486	4.31141	2.10816	0.000150124	0.0151471
1422648_at	X	BF533509	Slc7a2	-7.75081	0.426402	-1.22971	0.000149866	0.0151471
1448281_a_at	X	NM_007919	Ela2	7.7261	11.0426	3.465	0.000152777	0.01517
1429775_a_at	X	AK009736	Tm7sf1	-7.72388	0.093446	-3.41972	0.000153042	0.01517
1434539_at	X	AI852420	Lrrn3	7.72424	8.34407	3.06075	0.000152999	0.01517
1433600_at	X	BB262415		-7.74252	0.127839	-2.9676	0.000150836	0.01517
1452304_a_at	X	BC025127	Arhgef5	-7.73423	0.208948	-2.25878	0.000151813	0.01517
1454454_at	X	AK014085		7.73735	4.5373	2.18184	0.000151443	0.01517
1416484_at	X	BB833716	Ttc3	7.72961	3.53079	1.81999	0.000152361	0.01517
1449187_at	X	BB371842	Pdgfa	-7.73421	0.336393	-1.57178	0.000151814	0.01517
1435716_x_at	X	AI836293	Snrpn	7.7138	3.4791	1.79871	0.000154251	0.0152563
1435176_a_at	X	BF019883	Id2	7.70085	3.73678	1.9018	0.000155819	0.0153777
1448299_at	X	NM_009199	Slc1a1	7.67366	7.20256	2.84851	0.000159173	0.0154289
1419224_at	X	NM_033567	Cecr6	-7.68201	0.18497	-2.43463	0.000158135	0.0154289
1455792_x_at	X	AV124445	Ndn	7.68385	5.37834	2.42716	0.000157906	0.0154289
1435479_at	X	BM055476	Bmp7	7.66878	4.7634	2.25199	0.000159783	0.0154289
1460101_at	X	BG076361	E530011G23Rik	7.67671	4.30173	2.10492	0.000158793	0.0154289
1418451_at	X	BB522409	Gng2	7.66936	3.13883	1.65022	0.000159711	0.0154289
1440765_at	X	AI604810	Fras1	-7.67521	0.321613	-1.6366	0.000158979	0.0154289
1459749_s_at	X	BB536078	6030410K14Rik	7.66811	2.83907	1.50542	0.000159867	0.0154289
1449308_at	X	NM_016704	C6	-7.66694	0.40878	-1.2906	0.000160013	0.0154289
1439014_at	X	BB703667	A430031N04	7.67898	2.23783	1.1621	0.00015851	0.0154289
1429265_a_at	X	AK011088	Rnf130	-7.66624	0.47912	-1.06154	0.000160102	0.0154289
1424547_at	X	BC017606	Car10	-7.63853	0.136957	-2.8682	0.000163627	0.0156941
1450735_at	X	AF349950	1810003N24Rik	-7.63644	0.465263	-1.10388	0.000163897	0.0156941
1420930_s_at	X	BQ031240	Catnal1	-7.64002	0.48632	-1.04002	0.000163435	0.0156941
1435383_x_at	X	AW743020	Ndn	7.60853	5.26343	2.396	0.000167543	0.0160093
1426766_at	X	AK018106	6330403K07Rik	7.60014	8.10379	3.0186	0.000168658	0.016014
1431146_a_at	X	AK004559	Cpne8	7.60472	4.58788	2.19783	0.000168048	0.016014
1418544_at	X	AF300870	Csen	7.60257	2.32154	1.21508	0.000168333	0.016014
1447939_a_at	X	AV279792	4933409K07Rik	7.58602	2.33721	1.22479	0.000170552	0.0161598
1437528_x_at	X	BB318702	A730017C20Rik	7.57614	29.4858	4.88195	0.000171892	0.0162059
1435819_at	X	BB833422		-7.57449	0.371177	-1.42982	0.000172117	0.0162059
1423892_at	X	AF206720	Apbb1	7.57868	1.95431	0.966662	0.000171546	0.0162059
1415883_a_at	X	NM_026419	Ela3b	7.56593	15.8354	3.98508	0.000173289	0.0162484
1431004_at	X	AI415741	Loxl2	-7.56645	0.301031	-1.73201	0.000173217	0.0162484
1435396_at	X	BM218509		7.55686	4.2855	2.09946	0.00017454	0.0163318
1450448_at	X	BQ032752	Stc1	7.55396	4.07344	2.02625	0.000174943	0.0163356
1434091_at	X	BB189927	Faah	-7.54989	0.43629	-1.19664	0.00017551	0.0163547
1435382_at	X	AW743020	Ndn	7.54374	5.1008	2.35072	0.000176369	0.0164009
1415961_at	X	NM_022417	Itm2c	7.54019	3.10177	1.63309	0.000176869	0.0164135
1439697_at	X	AV348583	6430709H04Rik	7.51801	11.6707	3.54482	0.000180021	0.0166376
1417441_at	X	NM_013888	Dnajc12	7.51958	2.67149	1.41764	0.000179796	0.0166376
1425152_s_at	X	AF251276	Serpini2	7.51278	3.3558	1.74666	0.000180773	0.0166389
1455139_at	X	BB028226	AI851716	7.51409	2.07777	1.05504	0.000180584	0.0166389
1416444_at	X	NM_019423	Elovl2	7.49629	3.85427	1.94646	0.00018317	0.0167909
1424359_at	X	BC025120	Oplah	7.49741	2.30107	1.2023	0.000183006	0.0167909
1422823_at	X	NM_007945		-7.48501	0.249869	-2.00076	0.00018483	0.0169088
1428902_at	X	AK003880	1110020P09Rik	-7.47337	0.376006	-1.41117	0.000186562	0.0170326
1440522_at	X	BB349472	B930075F07	-7.46941	0.339636	-1.55794	0.000187153	0.0170521
1450178_at	X	NM_054054	Brdt	-7.46619	0.541199	-0.885769	0.000187638	0.0170618
1457973_at	X	BB750203		7.4543	3.04324	1.60561	0.000189436	0.0171907
1426911_at	X	BC004663	Dsc2	-7.44562	0.128038	-2.96535	0.000190763	0.0172084
1443744_at	X	BM942899	C030036D22Rik	7.44553	4.91812	2.29811	0.000190776	0.0172084
1435604_at	X	BM941778	Trim37	7.44955	2.1085	1.07622	0.00019016	0.0172084
1440807_at	X	BB337886	Acvrinp1	7.42374	4.26493	2.09252	0.000194151	0.0174778
1449286_at	X	NM_030699	Ntng1	7.42033	7.22568	2.85313	0.000194686	0.0174911
1429254_at	X	BF472491	Aqp11	-7.41156	0.249372	-2.00363	0.000196067	0.0175453
1434285_at	X	BB701578	Frmd4a	7.41211	1.97044	0.978515	0.00019598	0.0175453
1417680_at	X	NM_008419	Kcna5	7.40184	4.74263	2.24569	0.000197612	0.0176485
1453191_at	X	BB044654	Col27a1	7.38605	4.55101	2.18619	0.00020015	0.0178353
1445359_at	X	BE993830	Adcy1	7.38392	2.55497	1.35331	0.000200495	0.0178353
1419470_at	X	BI713933	Gnb4	7.37897	2.8958	1.53396	0.000201299	0.0178717
1426914_at	X	BG076407	Marveld2	-7.37385	0.239272	-2.06328	0.000202136	0.0179107
1457686_at	X	BB549778	B230333C21Rik	7.36452	3.03623	1.60228	0.000203671	0.0179761
1434283_at	X	BB079486	Arid5b	7.3651	2.60565	1.38164	0.000203574	0.0179761
1426477_at	X	AA124924	Rasa1	7.35701	1.84064	0.880207	0.000204916	0.0180506
1427420_at	X	AK008173	Nkx6-2	-7.35068	0.501743	-0.99498	0.000205971	0.0181082
1420719_at	X	NM_031374	Tex15	-7.34604	0.199979	-2.32208	0.000206749	0.0181237
1435038_s_at	X	AU067724	Aak1	7.34484	3.92987	1.97448	0.000206951	0.0181237
1415871_at	X	NM_009369		7.31201	3.30662	1.72536	0.000212556	0.0185785
1449799_s_at	X	AA516617	Pkp2	-7.29524	0.0712949	-3.81006	0.000215487	0.0186898
1452761_a_at	X	AK018466	Rbms3	7.29815	4.37494	2.12926	0.000214976	0.0186898
1430769_s_at	X	AW911794	2900009I07Rik	-7.30219	0.375355	-1.41367	0.000214268	0.0186898
1456844_at	X	AV346472	Camk2d	7.29545	2.62063	1.38991	0.00021545	0.0186898
1435512_at	X	BM114590	AI836003	7.29179	2.85486	1.51342	0.000216096	0.0187066
1448152_at	X	NM_010514	Igf2	-7.28618	0.0197666	-5.66079	0.000217089	0.0187537
1426960_a_at	X	BM118638	Fa2h	-7.28403	0.286998	-1.80089	0.000217472	0.0187537
1455328_at	X	BQ176072	Accn2	7.27973	2.1209	1.08468	0.000218238	0.0187839
1415896_x_at	X	NM_013670	Snrpn	7.26728	2.86686	1.51947	0.000220475	0.0189403
1422635_at	X	NM_009599	Ache	7.26089	5.20421	2.37968	0.000221633	0.0190008
1449283_a_at	X	BC021640	Mapk12	-7.25875	0.352683	-1.50356	0.000222023	0.0190008
1418649_at	X	BB284358	Egln3	-7.25621	0.325816	-1.61787	0.000222486	0.0190044
1437453_s_at	X	AV010795	Pcsk9	-7.24841	0.406817	-1.29755	0.000223916	0.0190826
1415794_a_at	X	BM228780	Spin	7.24661	1.93528	0.952542	0.000224247	0.0190826
1451095_at	X	BC005552	Asns	-7.238	0.331148	-1.59445	0.000225839	0.0191818
1433788_at	X	BM942887		7.23506	5.8083	2.53812	0.000226386	0.0191922
1430681_at	X	AI482548	Cryl1	-7.22912	0.139647	-2.84015	0.000227495	0.01925
1417413_at	X	NM_008411	Cuzd1	7.21483	12.0604	3.59221	0.000230189	0.0193177
1451580_a_at	X	BC024702	Ttr	7.2153	8.98396	3.16735	0.000230101	0.0193177
1417672_at	X	NM_033552	Slc4a10	-7.21824	0.159465	-2.64869	0.000229543	0.0193177
1429602_at	X	AK009888	2310047N01Rik	-7.21353	0.202725	-2.3024	0.000230436	0.0193177
1439754_at	X	AI853362	Sox12	7.22016	3.18034	1.66918	0.000229181	0.0193177
1441938_x_at	X	BB071777	Cables1	-7.20841	0.245339	-2.02715	0.000231412	0.0193635
1434581_at	X	BB167663	2410066E13Rik	7.20427	2.45215	1.29405	0.000232203	0.0193937
1440823_x_at	X	BB005209	D130058I21Rik	7.19149	2.90137	1.53674	0.000234667	0.0195632
1429276_at	X	AK021160	Lba1	7.18318	10.8233	3.43606	0.000236286	0.0196257
1453062_at	X	AK020893	A930026I22Rik	-7.18473	0.424638	-1.23569	0.000235982	0.0196257
1451255_at	X	BC004672	MGI:1927471	-7.14982	0.213327	-2.22886	0.000242911	0.0200046
1438147_at	X	BB399898	Srcrb4d	-7.15155	0.291586	-1.77801	0.000242562	0.0200046
1434062_at	X	AV226672	Rabgap1l	7.14906	3.36117	1.74896	0.000243065	0.0200046
1417021_a_at	X	NM_012046	Spo11	7.15189	2.86768	1.51988	0.000242494	0.0200046
1448009_at	X	W98049	Ugcgl1	-7.15227	0.419451	-1.25343	0.000242417	0.0200046
1448333_at	X	AF244347	Adprh	7.14549	2.55731	1.35462	0.000243787	0.0200274
1445124_at	X	BB193580	A930009L07Rik	-7.13256	0.03095	-5.01392	0.000246421	0.020116
1418260_at	X	NM_015755	Hunk	7.13112	4.26683	2.09316	0.000246718	0.020116
1434557_at	X	BB794880	Hip1	7.13528	3.08193	1.62383	0.000245864	0.020116
1435392_at	X	BB277182	Wdr17	-7.12928	0.347594	-1.52453	0.000247095	0.020116
1421955_a_at	X	NM_010890		7.13503	2.12481	1.08734	0.000245915	0.020116
1417011_at	X	AU021035	Sdc2	7.11336	3.08152	1.62364	0.000250393	0.0203477
1454656_at	X	AV271736	Spata13	-7.10806	0.426396	-1.22973	0.000251503	0.0204012
1424612_at	X	BC016107	9330161F08Rik	-7.09993	0.243427	-2.03844	0.000253217	0.0205033
1428572_at	X	AK011545	Basp1	7.09676	4.41	2.14078	0.000253889	0.0205208
1416623_at	X	NM_013691	Thbs3	7.09459	1.90147	0.927113	0.00025435	0.0205213
1420704_at	X	BM941868		-7.0866	0.434693	-1.20193	0.000256053	0.0206219
1457683_at	X	BB355480	Grik2	7.07602	4.76252	2.25173	0.00025833	0.0207682
1455444_at	X	BB339336	Gabra2	7.06164	27.6872	4.79115	0.000261463	0.0208344
1429887_at	X	AK009163	2310005C01Rik	7.06289	3.71138	1.89196	0.000261188	0.0208344
1438355_at	X	AI414870	Gm261	-7.06881	0.304796	-1.71409	0.000259895	0.0208344
1459750_s_at	X	AU015577	Gpr123	7.06697	2.37876	1.25021	0.000260297	0.0208344
1435908_at	X	BE949064	Nrxn2	7.06185	2.3425	1.22805	0.000261415	0.0208344
1453210_at	X	AK017753	5730507C01Rik	7.05223	8.66486	3.11518	0.000263535	0.0209625
1455204_at	X	BB305507	Pitpnc1	7.04619	3.00093	1.58541	0.000264877	0.021032
1456064_at	X	AI323624	AI504432	7.0274	4.10863	2.03866	0.000269094	0.0211836
1453264_at	X	AK007346	Marveld3	-7.02279	0.258395	-1.95235	0.000270142	0.0211836
1451628_a_at	X	BC021657	Ank3	7.01283	3.63496	1.86194	0.000272418	0.0211836
1451983_at	X	AF165984	Irx1	7.01927	3.56289	1.83305	0.000270944	0.0211836
1442700_at	X	BG793493	Pde4b	7.01282	3.5184	1.81492	0.000272421	0.0211836
1417169_at	X	AI553394	Rnf26	7.03364	3.48886	1.80276	0.000267685	0.0211836
1421943_at	X	M92420	Tgfa	-7.03049	0.309906	-1.6901	0.000268396	0.0211836
1420632_a_at	X	AF069954	Bscl2	7.02261	3.18333	1.67054	0.000270184	0.0211836
1454731_at	X	BB794772	Myo10	-7.01401	0.373937	-1.41913	0.000272147	0.0211836
1459983_at	X	AI115397	Impa2	7.02433	2.58943	1.37263	0.000269793	0.0211836
1444761_at	X	AI503482	LOC434130	-7.01687	0.40503	-1.3039	0.000271492	0.0211836
1434153_at	X	BI408715	Shb	-7.02012	0.509378	-0.973191	0.000270749	0.0211836
1451289_at	X	AW105916	Dcamkl1	7.00718	5.39594	2.43188	0.00027372	0.0211842
1433930_at	X	BG094050	Hpse	-7.01062	0.276724	-1.85348	0.000272927	0.0211842
1435161_at	X	BM243223	D5Ertd135e	-7.00667	0.325359	-1.6199	0.000273838	0.0211842
1455160_at	X	BM220421	2610203C20Rik	7.00412	7.7271	2.94993	0.00027443	0.0211936
1435628_x_at	X	AW763751	BC005512	-6.99643	0.320908	-1.63977	0.000276216	0.0212588
1415895_at	X	NM_013670	Snrpn	6.99695	3.00046	1.58518	0.000276096	0.0212588
1429071_at	X	AK006146	Me3	6.97033	3.08383	1.62472	0.000282386	0.0216966
1418203_at	X	NM_021451	Pmaip1	6.96773	3.90951	1.96699	0.000283007	0.0217073
1425546_a_at	X	AF440692	Trf	6.96281	4.60144	2.20208	0.000284192	0.0217612
1450436_s_at	X	AI664344	Dnajb5	6.95826	2.13065	1.09129	0.00028529	0.0218082
1433808_at	X	BB473496	D330001F17Rik	-6.94187	0.557886	-0.841959	0.00028929	0.0220766
1449067_at	X	NM_031197	Slc2a2	-6.93744	0.0157723	-5.98646	0.000290381	0.0221224
1436088_at	X	AV033641	0910001A06Rik	6.93496	1.87175	0.904385	0.000290995	0.0221318
1443364_at	X	BF467092	Dek	6.9309	2.4682	1.30346	0.000292002	0.022171
1454691_at	X	BB336165	Nrxn1	-6.92474	0.24424	-2.03363	0.000293538	0.0221756
1435946_at	X	BB401993	D5Ertd135e	-6.92808	0.445473	-1.16659	0.000292703	0.0221756
1424638_at	X	AK007630	Cdkn1a	6.92566	1.78991	0.839889	0.000293308	0.0221756
1438982_s_at	X	BB251185	2810417J12Rik	6.92125	2.65951	1.41116	0.000294412	0.0222045
1420688_a_at	X	NM_011360	Sgce	6.90087	5.09092	2.34793	0.000299575	0.0225147
1442116_at	X	BB311924	Gm1012	6.90223	3.16711	1.66317	0.000299228	0.0225147
1418738_at	X	BC009652	Scn1b	-6.89912	0.415219	-1.26806	0.000300024	0.0225147
1417155_at	X	BC005453	Nmyc1	6.8933	3.63915	1.8636	0.000301521	0.0225895
1432547_at	X	AK021047	C030005H24Rik	-6.88533	0.260157	-1.94255	0.000303581	0.0227061
1452183_a_at	X	Y13832	Gtl2	-6.88285	0.44853	-1.15672	0.000304227	0.0227168
1425788_a_at	X	BC025104	Echdc2	-6.87928	0.277793	-1.84792	0.000305159	0.0227272
1441782_at	X	AW121504	Aak1	6.87845	2.18646	1.1286	0.000305375	0.0227272
1417836_at	X	NM_024198	Gpx7	6.86969	6.05407	2.59791	0.000307676	0.0228232
1427941_at	X	AF430845	Dicer1	-6.87157	0.463983	-1.10786	0.00030718	0.0228232
1426442_at	X	BF449735	Gpm6a	6.86515	10.6147	3.40799	0.000308877	0.0228311
1456093_at	X	BB732439	Zfp536	6.86173	4.15925	2.05632	0.000309785	0.0228311
1419714_at	X	NM_021893	Cd274	6.85968	4.06579	2.02353	0.000310327	0.0228311
1423538_at	X	BB223798	Ntan1	6.85784	2.15095	1.10498	0.00031082	0.0228311
1422711_a_at	X	NM_012040	Pnck	6.86129	2.10656	1.07489	0.0003099	0.0228311
1442098_at	X	BG068260	AU022434	6.86042	1.89074	0.918954	0.000310131	0.0228311
1449092_at	X	NM_016910	Ppm1d	-6.85528	0.494384	-1.0163	0.000311502	0.022844
1448502_at	X	NM_011391	Slc16a7	6.85269	4.85236	2.27869	0.000312198	0.0228579
1435083_at	X	BI155559	Ctxn	6.8479	3.31877	1.73065	0.000313485	0.0229149
1438617_at	X	BB222737	Serpina7	6.83774	23.9339	4.58098	0.000316236	0.0230413
1437492_at	X	BB021019	9430023B20Rik	6.83902	9.79461	3.29199	0.000315887	0.0230413
1438612_a_at	X	AV076302	Clps	6.83218	11.9369	3.57735	0.00031775	0.0230614
1438968_x_at	X	AV058358	Spint2	-6.82867	0.357904	-1.48236	0.000318712	0.0230614
1430539_at	X	BB469133	1810057P16Rik	6.83012	2.70334	1.43474	0.000318316	0.0230614
1418152_at	X	NM_016710	Nsbp1	6.82738	2.181	1.12499	0.000319068	0.0230614
1433995_s_at	X	AV227727	D16Bwg1543e	6.83146	2.12648	1.08846	0.000317947	0.0230614
1459049_at	X	BE945685	Rasgrf1	-6.81549	0.150327	-2.73383	0.000322353	0.0230877
1418983_at	X	AV287690	Inadl	-6.81215	0.156256	-2.67801	0.000323285	0.0230877
1430896_s_at	X	AK008824	Nudt7	-6.81382	0.219977	-2.18457	0.000322819	0.0230877
1425985_s_at	X	AB049755	Masp1	6.82287	3.38764	1.76028	0.000320309	0.0230877
1417195_at	X	NM_133791	D8Ertd594e	6.81973	2.85707	1.51453	0.000321177	0.0230877
1421201_a_at	X	AF241244	Tro	6.82119	2.77336	1.47163	0.000320774	0.0230877
1455021_at	X	BE688087	Gabbr1	6.81128	2.25218	1.17132	0.000323528	0.0230877
1439964_at	X	AA958820	D8Bwg1414e	-6.81271	0.555237	-0.848824	0.000323129	0.0230877
1420641_a_at	X	AF174535	Sqrdl	-6.80387	0.234692	-2.09116	0.000325605	0.0231626
1440980_at	X	AV258531	Kcnh8	-6.8041	0.411759	-1.28013	0.000325538	0.0231626
1436524_at	X	AV252102	Nfkb2	-6.79817	0.3292	-1.60296	0.00032721	0.0231939
1441398_at	X	BG068080	Tm7sf1	-6.80039	0.363096	-1.46158	0.000326583	0.0231939
1427509_at	X	BC022659	0610007P22Rik	-6.79684	0.416492	-1.26364	0.000327588	0.0231939
1433465_a_at	X	BB234337	AI467606	6.79452	3.90044	1.96364	0.000328245	0.0232009
1435767_at	X	BE951842	Scn3b	6.79287	3.05001	1.60882	0.000328715	0.0232009
1454623_at	X	BG141511	LOC232680	6.78893	13.3457	3.7383	0.000329835	0.0232436
1449533_at	X	NM_026433	1810057C19Rik	6.78453	2.44777	1.29147	0.000331094	0.0232907
1435060_at	X	BB667124	Tmod2	-6.78299	0.489572	-1.03041	0.000331537	0.0232907
1433944_at	X	AV256030	Hectd2	6.76257	6.14819	2.62016	0.000337457	0.0236562
1424594_at	X	BC011507		6.76137	3.78598	1.92067	0.000337809	0.0236562
1420909_at	X	NM_009505	Vegfa	-6.7587	0.268865	-1.89505	0.000338592	0.0236562
1416828_at	X	BC018249	Snap25	6.75786	1.83384	0.874867	0.000338838	0.0236562
1451543_at	X	BC021871	Fbxo21	-6.75494	0.412813	-1.27644	0.000339699	0.0236797
1449202_at	X	NM_011976	Sema4g	6.74953	3.08979	1.62751	0.000341299	0.0237545
1430805_s_at	X	AK016542	4932432N11Rik	-6.74272	0.44793	-1.15866	0.000343328	0.0238589
1431064_at	X	BF119821	Dpp8	-6.74018	0.385383	-1.37563	0.000344086	0.0238748
1449568_at	X	NM_031180	AV071179	6.73187	9.46747	3.24298	0.000346585	0.0240112
1441706_at	X	BB239540	Dscaml1	6.72225	11.0947	3.4718	0.0003495	0.0241649
1444049_at	X	BB759786	Adat1	6.72102	2.45242	1.29421	0.000349875	0.0241649
1417780_at	X	BB006809	Lass4	6.717	1.80219	0.84975	0.000351104	0.0242128
1416440_at	X	NM_016898	Cd164	-6.7101	0.39743	-1.33123	0.000353226	0.0243219
1449389_at	X	NM_011527	Tal1	-6.70649	0.327483	-1.61051	0.00035434	0.0243337
1434715_at	X	AV341544	1600014C10Rik	6.70605	2.11932	1.0836	0.000354477	0.0243337
1434099_at	X	BB752393	Ppargc1a	6.68892	18.7129	4.22596	0.000359825	0.0243887
1437060_at	X	AV290148	Olfm4	-6.69087	0.102849	-3.2814	0.000359214	0.0243887
1455436_at	X	BM114282	Diras2	6.69168	7.88877	2.9798	0.000358959	0.0243887
1434115_at	X	BQ176681	Cdh13	6.69561	5.79859	2.5357	0.000357726	0.0243887
1416383_a_at	X	NM_008797	Pcx	-6.69284	0.277774	-1.84802	0.000358594	0.0243887
1439906_at	X	BB184086		6.68448	3.24186	1.69682	0.000361226	0.0243887
1455231_s_at	X	BM114349	2310011J03Rik	6.68692	2.78213	1.47619	0.000360456	0.0243887
1428240_at	X	AK017578	Nrxn1	-6.69476	0.445847	-1.16538	0.000357991	0.0243887
1421171_at	X	NM_007400	Adam12	6.69369	2.01408	1.01012	0.000358327	0.0243887
1448523_at	X	NM_016902	Nphp1	-6.689	0.534362	-0.90411	0.000359801	0.0243887
1435879_at	X	BB521695	Akt3	-6.6857	0.538022	-0.894262	0.000360843	0.0243887
1418054_at	X	NM_007501	Neurod4	6.65946	9.64357	3.26957	0.00036924	0.0247814
1459941_at	X	BB096900	4933402J24Rik	6.65964	6.75482	2.75592	0.000369181	0.0247814
1441194_at	X	BB365484	A830055N07Rik	6.6608	1.99987	0.999908	0.000368807	0.0247814
1437615_s_at	X	BB270615	5730409F24Rik	-6.66368	0.579752	-0.786493	0.000367875	0.0247814
1419286_s_at	X	NM_009879	Cdv1	-6.65429	0.508485	-0.975722	0.000370923	0.0248573
1426326_at	X	U05343	Zfp91	-6.65113	0.475893	-1.07129	0.000371954	0.0248895
1415922_s_at	X	NM_010807	Mlp	6.64055	4.01732	2.00623	0.000375431	0.0250309
1455947_at	X	BB667208	9630025C22	6.63796	3.30076	1.7228	0.000376287	0.0250309
1426758_s_at	X	Y13832	Gtl2	-6.63818	0.35816	-1.48133	0.000376215	0.0250309
1425572_a_at	X	BE943736	Ddef1	-6.63986	0.582607	-0.779404	0.000375659	0.0250309
1424182_at	X	BG070487	Acat1	-6.62886	0.582841	-0.778825	0.000379315	0.0251951
1440024_at	X	BB529013	Itpkc	6.62298	2.3007	1.20208	0.000381287	0.0252889
1419322_at	X	NM_053072	Fgd6	-6.61654	0.194596	-2.36145	0.00038346	0.0253862
1427071_at	X	BC003960	Fbxo42	-6.6153	0.551398	-0.858835	0.000383881	0.0253862
1433986_at	X	AV152395	BC024659	6.61117	2.21582	1.14784	0.000385283	0.0254416
1419232_a_at	X	NM_009692	Apoa1	6.60017	3.07418	1.6202	0.000389045	0.0256317
1435187_at	X	BG064946		6.59944	2.51207	1.32888	0.000389298	0.0256317
1448876_at	X	NM_021292	Evc	6.59162	3.35331	1.74559	0.000392001	0.0257721
1453041_at	X	AK017334	Trp53i5	-6.58791	0.163058	-2.61654	0.000393291	0.0258192
1453326_at	X	AK014341	3300001A09Rik	-6.58209	0.211424	-2.24179	0.000395323	0.0258773
1431322_at	X	AK019524	Igsf3	6.58334	2.10161	1.07149	0.000394886	0.0258773
1457401_at	X	AW492102	D11Ertd686e	-6.56665	0.140003	-2.83647	0.000400774	0.0260666
1454806_at	X	AV228737	D12Ertd553e	6.56572	3.75841	1.91012	0.000401105	0.0260666
1434028_at	X	BQ174321	Arnt2	6.56775	3.70168	1.88818	0.000400382	0.0260666
1417005_at	X	AU079968	Kns2	6.56757	2.51748	1.33198	0.000400445	0.0260666
1433539_at	X	BB230296	Commd3	-6.57054	0.536748	-0.897683	0.000399393	0.0260666
1433466_at	X	BB234337	AI467606	6.56215	3.85647	1.94728	0.000402379	0.0261118
1444028_s_at	X	AA410148	Dock9	-6.55347	0.36982	-1.4351	0.000405495	0.0262762
1456321_at	X	AI503879	3830408G10Rik	-6.54328	0.0793928	-3.65485	0.000409188	0.0264107
1434848_at	X	BB259283	Gpr27	-6.54293	0.3908	-1.3555	0.000409314	0.0264107
1431014_at	X	AK013061	Cecr2	6.54289	1.87255	0.905007	0.000409328	0.0264107
1429183_at	X	AK005020	Pkp2	-6.53912	0.426677	-1.22879	0.000410706	0.0264618
1441358_at	X	BB027682	Pcdhb16	6.53445	5.66554	2.50221	0.000412419	0.0265342
1423422_at	X	AV113827	Asb4	6.53206	5.48004	2.45419	0.000413297	0.0265529
1435669_at	X	BB404446	Zfp532	6.52933	2.42462	1.27776	0.000414302	0.0265796
1426649_at	X	BM114154	Tmeff1	6.52729	1.98852	0.991696	0.000415057	0.0265902
1420944_at	X	AK014497	Zfp185	-6.52228	0.20116	-2.31358	0.000416919	0.0266478
1424918_at	X	BC020138	Tbc1d19	-6.52169	0.497788	-1.0064	0.000417138	0.0266478
1440325_at	X	AV332226		6.51941	3.69266	1.88466	0.000417988	0.0266643
1429422_at	X	AK016788	4933412E12Rik	6.5124	3.18434	1.67099	0.000420614	0.0267763
1447763_at	X	AV160090	Snap25	6.51155	2.12911	1.09025	0.00042093	0.0267763
1436118_at	X	BB417279	Ltap	6.50196	1.84179	0.881108	0.000424555	0.0269688
1439476_at	X	BG092030	Dsg2	-6.49842	0.133028	-2.9102	0.000425904	0.0269785
1459862_at	X	BE955314		6.49875	3.06778	1.61719	0.000425777	0.0269785
1454236_a_at	X	AK012261	C030004A17Rik	-6.49661	0.451925	-1.14584	0.000426591	0.0269841
1447342_at	X	BB751335		6.48157	8.27125	3.04811	0.000432379	0.0273046
1419296_at	X	NM_138630	Arhgap4	6.48031	4.00632	2.00228	0.000432868	0.0273046
1423529_at	X	Z47787	G6pc2	-6.47652	0.0373801	-4.74159	0.000434343	0.0273593
1435549_at	X	BI685685	Trpm4	-6.46091	0.280075	-1.83611	0.000440476	0.027707
1437921_x_at	X	AW744723	C330029B10Rik	-6.45729	0.254955	-1.97168	0.00044191	0.0277585
1422435_at	X	AK008695	2210010C04Rik	6.45461	25.3917	4.66628	0.000442976	0.0277867
1449031_at	X	U65091	Cited1	6.45129	3.04968	1.60866	0.000444301	0.0278311
1435720_at	X	AW045978		6.44873	7.33882	2.87555	0.000445326	0.0278567
1439904_at	X	BB374771	Fstl5	6.43914	15.8423	3.98571	0.00044919	0.0280207
1450064_at	X	BM228488	Fmn2	-6.44067	0.303668	-1.71943	0.00044857	0.0280207
1429682_at	X	AK015259	4930431B09Rik	-6.42655	0.28923	-1.78971	0.000454317	0.0283013
AFFX-PyruCarbMur/L09192_3_at	X	AFFX-PYRUCARBMUR/L09192_3	Pcx	-6.41944	0.429524	-1.21919	0.000457245	0.0284444
1432509_at	X	AK017206	5033430I15Rik	-6.41085	0.296537	-1.75372	0.000460808	0.0284698
1455215_at	X	AU067746	C530028O21Rik	6.41184	3.36772	1.75177	0.000460394	0.0284698
1438413_at	X	AV231698	Senp7	6.41304	2.52112	1.33406	0.000459894	0.0284698
1415987_at	X	BG065877	Hdlbp	-6.41266	0.483995	-1.04694	0.000460054	0.0284698
1426291_at	X	AK015145	1500031M22Rik	6.41664	1.98716	0.990706	0.000458404	0.0284698
1420014_at	X	C77434	Lss	-6.40818	0.429601	-1.21893	0.00046192	0.0284892
1424089_a_at	X	U16321	Tcf4	6.40707	1.88323	0.913211	0.000462386	0.0284892
1433954_at	X	AV227569	4632419I22Rik	6.39994	1.9675	0.976361	0.000465377	0.0286343
1455912_x_at	X	BB245330	AW538196	-6.39683	0.58756	-0.767193	0.000466691	0.0286761
1441298_at	X	BB729922	Spnb3	6.39363	9.21066	3.2033	0.000468044	0.028681
1460406_at	X	BC026410	AI427122	-6.39513	0.333831	-1.58281	0.000467411	0.028681
1435650_at	X	BB082407	Hapln4	-6.38128	0.284972	-1.81111	0.000473316	0.0289255
1416705_at	X	BG916066	C430010P07Rik	-6.38246	0.522373	-0.936848	0.00047281	0.0289255
1453282_at	X	BE824924	Cxadr	6.377	2.09171	1.06468	0.000475157	0.0289987
1447583_x_at	X	BB021215	Gpr30	6.37491	4.26729	2.09332	0.000476061	0.0290146
1448261_at	X	NM_009864	Cdh1	-6.36289	0.0769598	-3.69975	0.000481288	0.0291755
1422885_at	X	NM_026095	Snrpd3	6.36422	4.0932	2.03323	0.000480707	0.0291755
1443664_s_at	X	AW123724	2310047N01Rik	-6.36527	0.272902	-1.87355	0.000480248	0.0291755
1425814_a_at	X	AF209905	Calcrl	-6.36432	0.478323	-1.06394	0.000480662	0.0291755
1437152_at	X	BG072837	Rkhd3	6.35669	2.35642	1.2366	0.000484013	0.0292671
1422838_at	X	NM_008432	Kcnma3	-6.35649	0.454016	-1.13919	0.000484098	0.0292671
1426511_at	X	AK004703	Susd2	6.34742	2.61293	1.38567	0.000488111	0.0294703
1444232_at	X	BB516668	Prkg1	6.34472	2.93027	1.55103	0.000489316	0.0295035
1449280_at	X	BC020038	Esm1	-6.34049	0.510741	-0.969337	0.000491206	0.0295779
1418294_at	X	NM_019427	Epb4.1l4b	-6.33126	0.152057	-2.71732	0.000495359	0.0297882
1441299_at	X	BB832988		-6.32137	0.551509	-0.858544	0.000499855	0.0300186
1419490_at	X	BB804965	AW049604	6.31809	2.18033	1.12455	0.000501353	0.0300643
1425053_at	X	AK010892	Isoc1	-6.31679	0.501911	-0.994495	0.00050195	0.0300643
1455296_at	X	BE952286	Adcy5	6.31509	4.6949	2.23109	0.000502733	0.0300713
1437463_x_at	X	BB532080	Tgfbi	6.31	2.81821	1.49478	0.000505075	0.0301714
1427250_at	X	AA245637	Atp2a2	-6.30604	0.510614	-0.969694	0.000506911	0.030241
1434530_at	X	BQ175876	Odz4	6.30048	3.1702	1.66458	0.0005095	0.0303153
1417090_at	X	NM_009037	Rcn1	6.30125	2.57595	1.36511	0.00050914	0.0303153
1441082_at	X	BE947485		6.2961	9.62043	3.2661	0.00051155	0.0303222
1425260_at	X	BC024643	Alb1	6.29592	8.34529	3.06096	0.000511633	0.0303222
1437085_at	X	AV370040	D630039A03Rik	-6.2986	0.34263	-1.54528	0.000510376	0.0303222
1445233_at	X	BM120331		-6.29182	0.393171	-1.34677	0.000513557	0.0303962
1445247_at	X	BB424956	LOC435891	6.28977	8.45956	3.08058	0.000514527	0.0304138
1444052_at	X	AI323512	Flt4	-6.28629	0.463575	-1.10913	0.00051617	0.0304709
1424899_at	X	BC005737	Nmnat3	-6.27935	0.302839	-1.72338	0.000519472	0.0306258
1419380_at	X	NM_033327	Zfp423	6.27167	5.16487	2.36873	0.00052315	0.0307841
1422962_a_at	X	NM_010724	Psmb8	6.27089	3.67223	1.87666	0.000523523	0.0307841
1431251_at	X	AI451838	Lrrc3	6.26887	2.76822	1.46896	0.000524495	0.0308011
1416780_at	X	NM_021514	Pfkm	6.26729	2.13185	1.09211	0.00052526	0.0308059
1453084_s_at	X	AK010095	2310067L16Rik	6.2643	2.94503	1.55828	0.000526708	0.0308383
1452211_at	X	BM195254	Psme4	-6.26332	0.489193	-1.03153	0.00052718	0.0308383
1424844_at	X	BC019148	1110030H02Rik	-6.26062	0.420316	-1.25045	0.000528492	0.030875
1458345_s_at	X	BB239199	Colec11	6.25732	4.01799	2.00647	0.000530102	0.0308891
1435040_at	X	AV228493	Irak3	6.25776	3.38781	1.76035	0.000529887	0.0308891
1428384_at	X	AK003950	D4Bwg0951e	-6.25511	0.380609	-1.39362	0.000531179	0.0309119
1442898_at	X	AW122454		-6.24751	0.503269	-0.990597	0.000534916	0.0310892
1436622_at	X	AW492241	Iqsec2	6.2458	2.03037	1.02175	0.000535759	0.0310982
1449407_at	X	NM_009879	Cdv1	-6.24413	0.398873	-1.326	0.000536585	0.0311061
1416225_at	X	BC013477	Adh1	-6.23701	0.129659	-2.94721	0.000540119	0.03122
1423967_at	X	BC015297	Palm	6.23482	2.03745	1.02677	0.000541215	0.03122
1453682_at	X	AK020406	Gabpb2	6.23461	2.01322	1.0095	0.00054132	0.03122
1452667_at	X	AK005230	Rab2b	6.23556	1.99585	0.997006	0.000540845	0.03122
1448632_at	X	NM_013640	Psmb10	6.22689	1.8266	0.86916	0.000545195	0.0314034
1420596_at	X	NM_007583	Cacng2	6.22461	2.67146	1.41763	0.000546344	0.0314294
1424847_at	X	M35131	Nefh	-6.22068	0.26716	-1.90422	0.00054833	0.0315035
1443855_at	X	BB130746		6.21268	4.3202	2.1111	0.000552408	0.0316974
1416229_at	X	NM_019437	Rfk	-6.2073	0.297793	-1.74762	0.000555163	0.0317479
1434521_at	X	BB148972	9930116O05Rik	6.20902	2.34001	1.22652	0.00055428	0.0317479
1453070_at	X	BB305930	C030033F14Rik	-6.20684	0.569701	-0.811722	0.0005554	0.0317479
1431033_x_at	X	AA681807	Agl	-6.20329	0.47742	-1.06667	0.000557231	0.0318122
1448355_at	X	NM_019429	Prss16	-6.19939	0.134314	-2.89632	0.00055925	0.0318872
1435994_at	X	BM120185		6.19802	5.64714	2.49752	0.000559959	0.0318872
1418285_at	X	NM_010110	Efnb1	6.18801	1.78824	0.838544	0.000565187	0.0321444
1430134_a_at	X	AK008774	2210023C10Rik	6.17976	1.8292	0.871216	0.000569533	0.0323508
1438696_at	X	BB368452	Edn3	6.1778	3.24272	1.6972	0.000570574	0.0323691
1426994_at	X	BC024670	Plekhe1	-6.17389	0.496931	-1.00888	0.000572648	0.032446
1442630_at	X	BG070556		-6.16874	0.269925	-1.88937	0.000575402	0.0325611
1436194_at	X	BE985366	C330008K14Rik	-6.16726	0.30437	-1.7161	0.000576193	0.032565
1439808_at	X	BQ176089	Oprm1	-6.16283	0.305461	-1.71094	0.000578574	0.0326178
1457046_s_at	X	BB545241	C77370	6.16287	3.03573	1.60204	0.000578553	0.0326178
1435207_at	X	BB758432	Dixdc1	6.15639	6.31981	2.65988	0.000582057	0.0327732
1428157_at	X	AV021455	Gng2	6.1519	7.78388	2.96049	0.000584501	0.0327924
1417370_at	X	NM_011575	Tff3	6.15175	2.98427	1.57738	0.000584579	0.0327924
1420905_at	X	AK010040	Il17r	-6.15222	0.554097	-0.85179	0.000584324	0.0327924
1440177_at	X	BM899529	9.63003e+17	6.14725	4.78115	2.25736	0.000587038	0.0328894
1433258_at	X	AK020729	A330102K18Rik	6.14503	6.44696	2.68862	0.000588255	0.0329168
1420300_at	X	AV379247		6.13905	13.1072	3.71228	0.000591548	0.0330191
1424025_at	X	BC013529	BC013529	-6.1394	0.318543	-1.65044	0.000591357	0.0330191
1416639_at	X	NM_019741	Slc2a5	-6.13769	0.574508	-0.7996	0.000592301	0.0330202
1454752_at	X	AV307961	LOC380843	6.13296	6.67205	2.73813	0.000594926	0.0330276
1459860_x_at	X	BB466780	Trim2	6.133	3.36236	1.74947	0.000594904	0.0330276
1421269_at	X	AA591863	Ugcg	-6.13021	0.352128	-1.50583	0.000596458	0.0330276
1444082_at	X	BB372609	A730017C20Rik	6.13367	2.14092	1.09823	0.00059453	0.0330276
1439539_at	X	BB091955	Tram2	-6.13105	0.507564	-0.978339	0.000595989	0.0330276
1435021_at	X	BQ175666	Gabrb3	6.12897	1.88744	0.916429	0.000597152	0.0330276
1416418_at	X	AF180518	Gabarapl1	6.12824	1.79085	0.840641	0.000597559	0.0330276
1424440_at	X	BC027271	Mrps6	6.12586	2.41532	1.27222	0.000598887	0.0330605
1441937_s_at	X	AV371921	Pink1	-6.12028	0.58043	-0.784806	0.000602026	0.0331931
1424698_s_at	X	BC021450	Gca	6.11705	4.71932	2.23858	0.000603848	0.033233
1418239_at	X	NM_133997	Apof	6.11639	1.98343	0.987996	0.000604223	0.033233
1457627_x_at	X	AV210805	Ropn1l	-6.11418	0.455419	-1.13473	0.000605472	0.0332611
1429761_at	X	BF455257	Rtn1	6.11127	2.81096	1.49106	0.000607126	0.0333114
1436579_s_at	X	AI839402	Itsn1	6.10652	7.61675	2.92918	0.000609835	0.0333789
1455902_x_at	X	BB387838	Rhof	-6.10732	0.454072	-1.13901	0.000609378	0.0333789
1415884_at	X	NM_026419	Ela3b	6.1009	10.4915	3.39115	0.000613061	0.0334453
1433947_at	X	BB433704	Rab37	-6.10134	0.284156	-1.81524	0.000612806	0.0334453
1439514_at	X	BB277834	Cks1b	6.09924	2.53632	1.34274	0.000614015	0.0334453
1435960_at	X	BI733057	LOC434128	6.09945	1.76879	0.82276	0.000613895	0.0334453
1456250_x_at	X	BB533460	Tgfbi	6.09337	2.93752	1.5546	0.000617407	0.0335895
1439610_at	X	BE980253		6.08619	8.2671	3.04738	0.000621588	0.0337068
1434828_at	X	BM200103	B430201A12Rik	6.08724	2.60454	1.38103	0.000620974	0.0337068
1438187_at	X	BB832209	Slc25a29	-6.08582	0.537713	-0.895093	0.000621805	0.0337068
1419278_at	X	BG068704	Usp48	-6.08441	0.535584	-0.900816	0.000622628	0.0337108
1420259_at	X	AA516617	Pkp2	-6.06571	0.10476	-3.25484	0.000633681	0.0339829
1435146_s_at	X	BB333386	Igsf4d	6.06851	6.96792	2.80073	0.000632016	0.0339829
1449233_at	X	BC011486	MGI:891976	-6.06607	0.24496	-2.02938	0.000633469	0.0339829
1455520_at	X	AV327200	Ppp2r5c	-6.07164	0.374663	-1.41634	0.000630155	0.0339829
1436907_at	X	BE980206	Nav1	6.07223	2.55875	1.35544	0.000629804	0.0339829
1441091_at	X	BQ175164		6.06875	2.10388	1.07305	0.000631869	0.0339829
1428860_at	X	AK019809	4930572J05Rik	-6.06602	0.483098	-1.04961	0.000633495	0.0339829
1456086_x_at	X	BB026366	Pqbp1	6.06673	1.75042	0.807705	0.000633076	0.0339829
1457726_at	X	BB231137	Rps15a	6.06322	2.66406	1.41363	0.000635173	0.0340225
1423411_at	X	BI099836	BC013481	-6.05965	0.565219	-0.823118	0.000637311	0.0340965
1417694_at	X	NM_021356	Gab1	6.05763	1.6585	0.729876	0.000638531	0.0341213
1452150_at	X	BG071197	AU040320	-6.05411	0.573687	-0.801665	0.000640653	0.0341942
1435515_at	X	BQ175524		6.05159	3.58523	1.84207	0.000642176	0.0341946
1451935_a_at	X	AF099020	Spint2	-6.05189	0.394815	-1.34075	0.000641998	0.0341946
1450659_at	X	NM_011880	Rgs7	6.04911	1.79432	0.84344	0.000643684	0.0342344
1429558_a_at	X	BI104294	C330027G06Rik	6.0437	1.74528	0.80346	0.000646978	0.0343691
1427535_s_at	X	BC025848	AW822216	6.04133	3.00498	1.58736	0.000648432	0.0343995
1416638_at	X	NM_015772	Sall2	6.04028	2.02014	1.01445	0.000649076	0.0343995
1434027_at	X	BG075865	Dscr1l2	-6.03877	0.521821	-0.938373	0.000650005	0.0344083
1447899_x_at	X	AV099587	Tacstd1	-6.03383	0.139827	-2.83829	0.000653043	0.0345286
1452107_s_at	X	AA223007	Npnt	-6.03059	0.271953	-1.87857	0.000655048	0.034594
1418605_at	X	NM_011629	Nr2c1	-6.02714	0.435148	-1.20042	0.000657194	0.0346668
1435578_s_at	X	BB429377	C630028C02Rik	6.02256	9.94463	3.31392	0.000660048	0.0347767
1424373_at	X	AK004598	Armcx3	-6.01904	0.430869	-1.21468	0.000662253	0.0348521
1456967_at	X	BB022640	Trim66	6.01761	3.75442	1.90859	0.000663155	0.0348589
1422824_s_at	X	NM_007945	Eps8	-6.01511	0.255026	-1.97128	0.000664727	0.0348603
1419968_at	X	C77386	C77370	6.01552	2.34547	1.22988	0.000664469	0.0348603
1428813_a_at	X	AK003400	Drd1ip	6.0131	4.35925	2.12408	0.000665996	0.034871
1417908_s_at	X	BG066549	Ube2l3	6.01233	2.12341	1.08638	0.000666478	0.034871
1437071_at	X	BB471576	Eif1ay	6.00748	2.69953	1.43271	0.000669554	0.0349914
1458625_at	X	BQ175183		6.00306	5.89266	2.55892	0.000672367	0.0350823
1436309_at	X	BB125651	Neto2	6.00167	2.73255	1.45025	0.000673256	0.0350823
1434450_s_at	X	BG073639	Adrbk2	-6.00109	0.369404	-1.43673	0.000673628	0.0350823
1440179_x_at	X	BB268139	AI853829	-5.99902	0.425375	-1.23319	0.000674954	0.0350856
1457075_at	X	BB267756	Ctps2	5.99856	1.77857	0.830718	0.000675247	0.0350856
1437273_at	X	AV315397	Htra4	5.9909	1.80414	0.85131	0.000680186	0.0353016
1428319_at	X	AK010339	Pdlim7	-5.98599	0.37843	-1.4019	0.000683366	0.0353852
1452671_s_at	X	BG071597	Lman1	-5.9863	0.441516	-1.17946	0.000683168	0.0353852
1428221_at	X	AK019849	4931406O17Rik	5.98238	4.32284	2.11198	0.000685717	0.0354401
1428715_at	X	AK013141	Gfpt1	-5.98195	0.564201	-0.825719	0.000685999	0.0354401
1436718_at	X	BB274960	Nxph1	5.97521	3.15533	1.65779	0.000690417	0.0356276
1449036_at	X	AK004847	Rnf128	-5.97012	0.340685	-1.55349	0.00069377	0.0357597
1421592_at	X	AF001286	Ncam2	5.95923	6.32081	2.66011	0.000701017	0.0360098
1423400_at	X	BQ175355	Kl	-5.95961	0.270109	-1.88838	0.000700767	0.0360098
1427004_at	X	BB311718	Fbxo2	-5.96042	0.356529	-1.48791	0.000700222	0.0360098
1418344_at	X	NM_021793	Tmem8	-5.95712	0.45763	-1.12775	0.000702434	0.0360415
1418984_at	X	AV287690	Inadl	-5.95464	0.141851	-2.81755	0.000704094	0.0360856
1415837_at	X	BC010754	Klk6	5.94447	6.48603	2.69734	0.000710972	0.0363967
1418783_at	X	AF228681	Trpm5	-5.94031	0.142536	-2.8106	0.000713808	0.0364592
1434095_at	X	BM226712	Unc5a	-5.94045	0.492828	-1.02084	0.000713709	0.0364592
1460377_a_at	X	BC005722	Tmem8	-5.93406	0.386205	-1.37256	0.000718089	0.0366364
1419237_at	X	NM_021323	Usp29	5.92775	2.30862	1.20703	0.000722446	0.036817
1427673_a_at	X	Z93948	Sema3e	5.92326	2.76116	1.46527	0.000725563	0.0369341
1431638_at	X	AK016384	4930592A05Rik	5.92156	1.71455	0.777827	0.00072674	0.0369523
1422436_at	X	AK008695	2210010C04Rik	5.91568	8.67046	3.11611	0.000730854	0.0369569
1433992_at	X	BQ176992	Apxl	-5.91599	0.332932	-1.5867	0.000730635	0.0369569
1436338_at	X	BF730541	Ppp2r1b	5.91682	2.88307	1.52761	0.000730058	0.0369569
1416344_at	X	NM_010685	Lamp2	-5.92012	0.530291	-0.915145	0.000727749	0.0369569
1425599_a_at	X	BC019449	Gatad1	-5.91558	0.548557	-0.866287	0.000730927	0.0369569
1449740_s_at	X	C79957	Dsg2	-5.91039	0.121421	-3.04192	0.000734576	0.0370169
1454660_at	X	BB367590	1100001E04Rik	-5.91105	0.184002	-2.4422	0.000734112	0.0370169
1439500_at	X	BF466917	Scrn1	5.91232	1.70461	0.769441	0.000733216	0.0370169
1448107_x_at	X	BC010754	Klk6	5.90619	7.47544	2.90216	0.000737545	0.037125
1440285_at	X	BF472950	Ppp1r9a	5.90443	2.85906	1.51554	0.000738796	0.0371277
1423274_at	X	BB381966	Ddx26	5.90379	1.69044	0.757395	0.000739245	0.0371277
1434785_at	X	BQ174680	Cacng5	5.89688	7.56339	2.91903	0.000744174	0.0373294
1416006_at	X	M34328	Mdk	5.89585	4.51861	2.17588	0.000744916	0.0373294
1434112_at	X	BG966339	Lphn2	5.88616	3.60783	1.85113	0.000751894	0.0375194
1444077_at	X	BE993694		5.88568	3.27856	1.71306	0.000752243	0.0375194
1419669_at	X	U97073	Prtn3	5.88482	2.11076	1.07776	0.000752866	0.0375194
1450684_at	X	NM_007960		5.88676	1.93656	0.953497	0.000751459	0.0375194
1423120_at	X	AK004972	Ide	-5.88862	0.555325	-0.848596	0.000750115	0.0375194
1437188_at	X	BM114422	Gabbr1	5.88305	3.00191	1.58588	0.000754145	0.0375416
1434947_at	X	BM898710	1110002L01Rik	5.88081	1.77343	0.826538	0.000755776	0.0375813
1418588_at	X	NM_009513	Vmp	5.87568	2.62543	1.39255	0.000759522	0.0376845
1444566_at	X	BE690613	1700014P03Rik	5.8758	2.32134	1.21496	0.000759435	0.0376845
1439204_at	X	BB096886	Scn3a	5.86818	15.6244	3.96573	0.00076504	0.037792
1417785_at	X	NM_134102	Pla1a	5.87	5.71255	2.51413	0.000763697	0.037792
1454930_at	X	BB540721	Lrrc35	5.87107	2.35226	1.23405	0.000762912	0.037792
1423064_at	X	BB795491	Dnmt3a	-5.86869	0.446004	-1.16487	0.000764662	0.037792
1424624_at	X	BC022741	2900011O08Rik	5.86407	3.29735	1.72131	0.000768085	0.0378181
1421892_at	X	BB750118	St3gal2	5.86525	1.87221	0.904743	0.000767207	0.0378181
1439892_at	X	BQ174737		5.86415	1.67274	0.742215	0.000768025	0.0378181
1418475_at	X	NM_011325	Scnn1b	-5.85903	0.245337	-2.02716	0.000771828	0.037961
1415845_at	X	AV336547	Syt4	5.85683	1.91332	0.936075	0.000773475	0.0380005
1451534_at	X	BC016093	Scgn	-5.85117	0.15494	-2.69022	0.000777717	0.0380404
1456072_at	X	AU067663	Ppp1r9a	5.85116	3.20489	1.68028	0.000777723	0.0380404
1448812_at	X	NM_016677	Hpcal1	5.85333	3.09782	1.63126	0.000776099	0.0380404
1433645_at	X	BM207133	Cdw92	-5.85013	0.468459	-1.094	0.000778505	0.0380404
1433525_at	X	AW558570	Ednra	5.85068	2.017	1.01221	0.00077809	0.0380404
1459737_s_at	X	AA408768	Ttr	5.845	4.73996	2.24488	0.000782375	0.0381882
1422434_a_at	X	AK008695	2210010C04Rik	5.83763	15.1614	3.92233	0.000787979	0.0382555
1417991_at	X	NM_007860	Dio1	-5.83934	0.303713	-1.71922	0.000786672	0.0382555
1445152_at	X	BG071771	Cask	5.83761	2.65822	1.41046	0.000787995	0.0382555
1455398_at	X	BB333759	E430036I04Rik	5.84127	2.42115	1.27569	0.000785209	0.0382555
1435717_at	X	AV250971	4833428C12Rik	-5.8378	0.580092	-0.785646	0.000787848	0.0382555
1455056_at	X	BM231903	Lmo7	-5.83375	0.444906	-1.16843	0.000790949	0.0383307
1423471_at	X	BB076855	Ptbp2	5.83336	2.19896	1.13682	0.000791245	0.0383307
1437394_at	X	BE983523	Centg2	5.83054	1.88262	0.91274	0.000793413	0.0383534
1434826_at	X	AW124912	AI256775	-5.83138	0.560017	-0.836459	0.00079277	0.0383534
1449429_at	X	NM_016863	Fkbp1b	-5.82905	0.308835	-1.69509	0.000794561	0.0383678
1423554_at	X	AV370848	Ggcx	-5.82444	0.343335	-1.54231	0.000798118	0.0384983
1455027_at	X	AV221343	D5Bwg0860e	5.82102	2.66792	1.41572	0.000800779	0.0385442
1441890_x_at	X	BB366425	Tmeff1	5.82163	1.83015	0.871959	0.000800302	0.0385442
1431364_a_at	X	BC026878	2810047C21Rik	5.81818	3.18756	1.67245	0.000802986	0.0386092
1419533_at	X	NM_010916	Nhlh1	5.81592	4.3368	2.11663	0.000804752	0.0386118
1419105_at	X	NM_009108	Nr1h4	5.81647	3.77604	1.91687	0.000804324	0.0386118
1436913_at	X	BB479310	Cdc14a	-5.81363	0.331274	-1.5939	0.000806544	0.0386486
1418057_at	X	NM_009384	Tiam1	5.81275	2.86005	1.51604	0.000807233	0.0386486
1417327_at	X	NM_016900	Cav2	5.80434	2.77638	1.47321	0.000813864	0.0388836
1425998_at	X	BC026819	Sytl4	-5.80446	0.481329	-1.0549	0.000813767	0.0388836
1440350_at	X	BM942843		-5.80287	0.416631	-1.26316	0.000815031	0.0388981
1428349_s_at	X	AK014058	Ebf3	5.79902	4.79962	2.26292	0.000818086	0.0389916
1448021_at	X	AA266723		-5.79823	0.376932	-1.40762	0.000818719	0.0389916
1419951_at	X	AU043785	Lman1	-5.79534	0.475976	-1.07104	0.000821022	0.03906
1436938_at	X	BB053506	Rbms3	5.79319	5.16294	2.36819	0.000822744	0.0390934
1431725_at	X	AK013585	Fmn2	-5.7916	0.229583	-2.12291	0.000824018	0.0390934
1437937_at	X	AV220666	Ccbp2	-5.79122	0.550236	-0.861878	0.000824324	0.0390934
1456735_x_at	X	BB458645	Acpl2	5.78806	6.13824	2.61783	0.000826865	0.0391316
1426490_at	X	AK013874	Bfar	5.78882	1.76804	0.822152	0.000826256	0.0391316
1439858_at	X	BI080135		5.78514	2.06483	1.04602	0.000829221	0.039202
1436515_at	X	BB529913	E030004N02Rik	5.78187	4.44284	2.15148	0.000831876	0.0392047
1424902_at	X	AF378760	Plxdc1	5.78097	3.90444	1.96512	0.000832607	0.0392047
1449666_at	X	AW555641	Atrnl1	-5.78078	0.510807	-0.969149	0.000832755	0.0392047
1424183_at	X	BG070487	Acat1	-5.7831	0.5621	-0.831102	0.000830872	0.0392047
1416723_at	X	AI639846	Tcf4	5.77633	2.40684	1.26714	0.000836386	0.0393346
1436241_s_at	X	BG065835	Hira	5.77445	2.54466	1.34747	0.000837922	0.0393358
1423045_at	X	BE285362	Ncbp2	5.77416	2.1474	1.10259	0.000838156	0.0393358
1426729_at	X	BC003957	2900046G09Rik	5.7729	2.20346	1.13977	0.000839186	0.0393432
1451612_at	X	BC027262	Mt1	-5.77093	0.364516	-1.45595	0.000840804	0.0393781
1436223_at	X	BB504737		-5.76614	0.101009	-3.30745	0.000844753	0.0394811
1420859_at	X	AK010212	Pkia	5.76657	1.81416	0.859302	0.000844393	0.0394811
1433906_at	X	BE956483	Asph	5.76029	6.89105	2.78472	0.000849597	0.0396323
1418500_at	X	NM_138742	Nap1l3	5.76011	1.8946	0.921894	0.000849747	0.0396323
1436888_at	X	AV322710	Nhlh2	5.75592	15.1146	3.91787	0.000853234	0.0397128
1418000_a_at	X	NM_008410	Itm2b	5.75692	2.01809	1.01299	0.000852403	0.0397128
1426562_a_at	X	BE952082	Olfm1	5.75272	6.31896	2.65969	0.000855912	0.0397522
1435120_at	X	AV300631		5.74955	5.34905	2.41928	0.000858572	0.0397522
1448752_at	X	NM_009801	Car2	5.74756	4.46386	2.15829	0.000860251	0.0397522
1428284_at	X	AK018446	8430427H17Rik	5.75091	2.7355	1.4518	0.000857434	0.0397522
1425895_a_at	X	U43884	Id1	5.74945	2.43208	1.28219	0.000858655	0.0397522
1460185_at	X	NM_016879	Krt2-18	5.75058	2.08505	1.06008	0.000857706	0.0397522
1421335_a_at	X	NM_016686	Egfl7	-5.74847	0.548656	-0.866026	0.000859481	0.0397522
1454642_a_at	X	BB230296	Commd3	-5.74345	0.548721	-0.865854	0.000863716	0.0398715
1460446_at	X	BM898575	Wrb	5.74235	2.2123	1.14555	0.000864649	0.0398738
1416489_at	X	NM_025951	Pi4k2b	-5.74044	0.297976	-1.74673	0.000866272	0.0399078
1420377_at	X	BG071333	St8sia2	5.73908	4.5556	2.18764	0.000867427	0.0399202
1422906_at	X	NM_011920	Abcg2	5.73753	2.80284	1.48689	0.000868747	0.0399402
1439848_at	X	AW552082	Bves	5.7242	2.83687	1.5043	0.000880194	0.0404253
1455605_at	X	AV228630	D5Bwg0860e	-5.72126	0.497769	-1.00645	0.000882738	0.0404755
1455065_x_at	X	BB777344	LOC231914	-5.72086	0.59921	-0.738866	0.000883083	0.0404755
1417273_at	X	NM_013743	Pdk4	5.71356	7.71436	2.94755	0.000889448	0.0407259
1418252_at	X	NM_008812	Padi2	5.71194	4.52983	2.17946	0.000890868	0.0407495
1449079_s_at	X	NM_018784		5.70836	2.74592	1.45729	0.000894014	0.040852
1423627_at	X	AV158882	Nqo1	-5.70598	0.186935	-2.41939	0.000896105	0.0409061
1434156_at	X	BB046187	Rab11fip4	5.70216	2.3142	1.21051	0.000899486	0.0409775
1455195_at	X	BM119287	Rps24	-5.70246	0.443575	-1.17275	0.000899217	0.0409775
1436095_at	X	AV274538	Chd5	5.69889	4.2927	2.10189	0.000902387	0.0409871
1418445_at	X	AW105741	Slc16a2	5.69885	3.27135	1.70989	0.000902424	0.0409871
1436057_at	X	BM117428	Gtl2	-5.69966	0.529795	-0.916495	0.000901701	0.0409871
1443170_at	X	AW554599		5.69364	4.46319	2.15808	0.000907074	0.0411569
1460041_at	X	BQ173985	5730409K12Rik	5.6918	1.87446	0.906473	0.000908717	0.04119
1425251_at	X	D17406	Ptger3	5.68893	2.28747	1.19375	0.000911294	0.0412653
1449741_at	X	C79957	Dsg2	-5.68523	0.117964	-3.08358	0.000914631	0.0413749
1452654_at	X	BB224658	Zdhhc2	-5.68281	0.447174	-1.16109	0.000916815	0.0414321
1429163_at	X	AK014167	3110041P15Rik	5.67715	2.70394	1.43506	0.000921957	0.0416228
1436238_at	X	AI841179	Lgi3	5.67467	2.44817	1.29171	0.000924223	0.0416834
1453578_at	X	BM939099		5.67148	5.46784	2.45097	0.000927143	0.0417733
1440989_at	X	BB183373		5.66859	2.31898	1.21349	0.000929792	0.041794
1456010_x_at	X	BB561515	Hes5	5.66694	2.28688	1.19338	0.00093131	0.041794
1419401_at	X	AF403041	Asb13	-5.6679	0.443386	-1.17336	0.000930429	0.041794
1417028_a_at	X	BB283676	Trim2	5.66873	2.01305	1.00939	0.000929668	0.041794
1449052_a_at	X	NM_010068	Dnmt3b	-5.66463	0.412373	-1.27798	0.000933442	0.0418173
1423978_at	X	BC025837	Sbk1	5.66337	1.93638	0.95336	0.00093461	0.0418173
1436555_at	X	AV244175	AI158848	-5.66373	0.579785	-0.786409	0.000934272	0.0418173
1458396_at	X	BB452660		5.66088	4.50772	2.1724	0.000936913	0.0418788
1433737_at	X	BQ175168	Uhmk1	-5.65753	0.547481	-0.869119	0.000940033	0.0419767
1454974_at	X	BI143915	Stx8	5.64993	2.00921	1.00663	0.00094714	0.0422522
1431300_at	X	AK014022	3110007P09Rik	5.6444	5.06385	2.34023	0.000952342	0.0424423
1425109_at	X	BC025548	BC010552	-5.64156	0.135459	-2.88407	0.000955032	0.0425201
1429438_at	X	AV318805	Bcor	5.63881	1.71072	0.774603	0.000957644	0.0425944
1459064_at	X	AW488784	Dlgh2	5.63776	1.90211	0.927597	0.000958648	0.042597
1435948_at	X	BB309117	5930418K15Rik	-5.62846	0.409451	-1.28824	0.000967541	0.0429499
1423854_a_at	X	BC008101	Rasl11b	5.62243	2.47547	1.3077	0.000973364	0.0431659
1441519_at	X	BB416480	Nid1	5.61786	1.91976	0.940926	0.0009778	0.04332
1437853_x_at	X	BB074430	Ndn	5.61505	2.81737	1.49435	0.000980537	0.0433718
1454675_at	X	BI076689	Nr1d1	5.61441	2.26441	1.17913	0.000981165	0.0433718
1452148_at	X	D00622	Lrpap1	5.6137	1.99594	0.997066	0.000981855	0.0433718
1436964_at	X	BB314814	D7Ertd715e	5.61029	3.13504	1.64848	0.000985198	0.0434769
1421882_a_at	X	BB105998	Elavl2	5.60569	5.52578	2.46618	0.000989725	0.0435064
1428624_at	X	AK013434	2610529C04Rik	-5.60583	0.508499	-0.975682	0.00098959	0.0435064
1433592_at	X	AW543361	Calm1	5.60763	1.73036	0.791073	0.000987811	0.0435064
1454693_at	X	BQ176116	Hdac4	-5.60669	0.610353	-0.712284	0.000988744	0.0435064
1449668_s_at	X	AW557298	A730024A03Rik	-5.60347	0.608485	-0.716706	0.000991919	0.0435604
1418926_at	X	NM_011546	Zfhx1a	5.60104	1.88347	0.913393	0.000994331	0.0436239
1418941_at	X	NM_053147	Pcdhb22	5.59919	3.42881	1.77771	0.000996162	0.0436404
1434189_at	X	AV337522	Stag1	5.59871	1.89599	0.922952	0.000996643	0.0436404
1448788_at	X	AF004023	Cd200	5.5955	2.87976	1.52595	0.000999845	0.0436958
1428918_at	X	BB274851	Scyl3	-5.59559	0.521179	-0.94015	0.000999752	0.0436958
1420647_a_at	X	NM_031170	Krt2-8	-5.59256	0.104017	-3.2651	0.00100278	0.0437392
1442051_at	X	BE691662	Hist2h3c1	-5.59315	0.244419	-2.03257	0.00100219	0.0437392
1422557_s_at	X	NM_013602	Mt1	-5.58748	0.395804	-1.33714	0.00100788	0.0438369
1455448_at	X	BG804066	MGI:2677061	-5.58743	0.399865	-1.32242	0.00100793	0.0438369
1416390_at	X	NM_134083	Chc1l	5.58933	1.88408	0.913863	0.00100602	0.0438369
1449798_at	X	AV331558		5.58542	2.88859	1.53036	0.00100996	0.0438826
1442670_at	X	BE957030	6430517E21Rik	-5.57283	0.373807	-1.41963	0.00102276	0.044359
1428926_at	X	AK003388	Fbxo31	5.5727	2.02221	1.01593	0.00102289	0.044359
1455220_at	X	BB353860	Frat2	5.5703	2.124	1.08678	0.00102535	0.044423
1435989_x_at	X	AW322280	Krt2-8	-5.56708	0.113192	-3.14315	0.00102866	0.0445238
1440589_at	X	BB079283		-5.56609	0.110991	-3.17149	0.00102969	0.0445253
1436243_at	X	AW046024	5830411K18Rik	-5.56409	0.436503	-1.19594	0.00103175	0.0445403
AFFX-18SRNAMur/X00686_M_at	X	AFFX-18SRNAMUR/X00686_M		5.56384	1.77101	0.824572	0.00103201	0.0445403
1456970_at	X	BF472513	Cdh7	-5.55984	0.138191	-2.85527	0.00103615	0.0446338
1439783_at	X	BB809870	C330018D20Rik	-5.56068	0.563055	-0.828653	0.00103529	0.0446338
1434100_x_at	X	BB752393	Ppargc1a	5.55641	19.5304	4.28765	0.00103973	0.0446948
1423691_x_at	X	M21836	Krt2-8	-5.55468	0.103914	-3.26654	0.00104153	0.0446948
1425786_a_at	X	AF160966	Hsf4	-5.5555	0.52445	-0.931122	0.00104068	0.0446948
1451731_at	X	AK007703	Abca3	-5.55471	0.571394	-0.807443	0.0010415	0.0446948
1430133_at	X	AK014817	4921505D17Rik	-5.55327	0.449684	-1.15302	0.00104301	0.0447156
1456146_at	X	BI735554	2210411A11Rik	-5.54931	0.377311	-1.40617	0.00104717	0.0448511
1423515_at	X	BB429612	Scn8a	5.54813	2.21302	1.14602	0.00104841	0.0448617
1433605_at	X	BB307136	Inpp5a	-5.54432	0.564789	-0.824217	0.00105243	0.044991
1460184_at	X	NM_008212	Hadhsc	-5.53866	0.138615	-2.85085	0.00105843	0.0452046
1435954_at	X	BG069330	5430400N05Rik	-5.53615	0.623968	-0.680456	0.00106111	0.0452763
1437024_at	X	BB044730	4122402O22Rik	5.53293	2.10675	1.07502	0.00106455	0.0453801
1455180_at	X	BG063148	AA407270	5.53149	2.93289	1.55232	0.00106609	0.0454028
1426288_at	X	AF247637	Lrp4	-5.52998	0.368647	-1.43969	0.00106771	0.0454289
1423581_at	X	AI503912	Nmt2	-5.52785	0.329524	-1.60154	0.00107	0.0454837
1433455_at	X	AW536901	Lnk	5.5225	1.89866	0.924979	0.00107578	0.0456432
1459867_x_at	X	BB464342	AW538196	-5.52268	0.568602	-0.814508	0.00107559	0.0456432
1419073_at	X	NM_019790	Tmeff2	-5.5189	0.456008	-1.13287	0.00107969	0.0457526
1434505_a_at	X	BF465109	6430548M08Rik	-5.51826	0.509055	-0.974107	0.00108039	0.0457526
1433459_x_at	X	BI348548	Prss2	5.51195	9.34385	3.22402	0.00108728	0.0460014
1427025_at	X	AV094609	Mtmr7	-5.50985	0.35766	-1.48334	0.00108959	0.046056
1440840_at	X	BB335455	D630004K10Rik	5.50383	5.66072	2.50099	0.00109623	0.0461663
1425673_at	X	BC005613	Lpp	5.50377	2.13333	1.0931	0.0010963	0.0461663
1420594_at	X	NM_007525	Bard1	-5.50528	0.471724	-1.08398	0.00109463	0.0461663
1418072_at	X	NM_023422	Hist1h2bc	-5.50386	0.555982	-0.846891	0.0010962	0.0461663
1437087_at	X	AV079268	mKIAA0231	5.50269	1.81201	0.857594	0.00109749	0.0461736
1458045_at	X	BB046190		5.50172	2.60745	1.38264	0.00109857	0.0461757
1446598_at	X	BB162460		-5.50019	0.495028	-1.01442	0.00110027	0.0462043
1455771_at	X	BB467799	Bzrap1	5.4914	5.19589	2.37737	0.00111009	0.046233
1436104_a_at	X	BG068839	2310015A05Rik	5.49263	4.84896	2.27767	0.00110871	0.046233
1455554_at	X	BB269387	A830039N20Rik	5.49428	2.65969	1.41126	0.00110686	0.046233
1440766_at	X	AV001099	Gnl3	5.49132	2.32297	1.21597	0.00111018	0.046233
1449380_at	X	BI731319	Pacsin1	-5.49738	0.434921	-1.20118	0.0011034	0.046233
1419070_at	X	BF466918		5.49736	2.20498	1.14077	0.00110342	0.046233
1448241_at	X	BC004651	Gm2a	5.49215	2.11371	1.07978	0.00110925	0.046233
1428097_at	X	AK010940	2510009E07Rik	5.49301	1.96976	0.978022	0.00110828	0.046233
1423570_at	X	AW413978	Abcg1	-5.49459	0.512177	-0.965286	0.00110652	0.046233
1437231_at	X	AV246497	Slitrk6	-5.48699	0.329401	-1.60208	0.00111505	0.046265
1429111_at	X	AV270892	Tln2	-5.48828	0.338285	-1.56369	0.0011136	0.046265
1459666_at	X	BB821080	AI413908	-5.48766	0.527216	-0.923535	0.00111429	0.046265
1455378_at	X	BI735497	BC057371	-5.48804	0.576019	-0.795812	0.00111386	0.046265
1435215_at	X	BQ175330	Ap1gbp1	5.48506	1.66248	0.733334	0.00111723	0.0463128
1450055_at	X	NM_012038	Vsnl1	5.48291	2.91899	1.54547	0.00111967	0.046371
1441324_at	X	BB362177	Zfp395	5.4811	4.88426	2.28814	0.00112172	0.0464078
1454837_at	X	BB514333	Cln6	-5.48031	0.376209	-1.41039	0.00112261	0.0464078
1460591_at	X	AI646838	Esr1	5.47724	2.94202	1.55681	0.00112611	0.0464866
1448900_at	X	NM_138583	D16H22S680E	5.47683	2.29598	1.19911	0.00112658	0.0464866
1442886_at	X	BB667153	1500010G04Rik	5.47175	1.848	0.885965	0.0011324	0.046684
1416441_at	X	BB468025	MGI:1889205	5.46909	2.35222	1.23402	0.00113546	0.0467673
1435956_at	X	BB277380	A930004K21Rik	-5.46454	0.245504	-2.02618	0.00114071	0.0469409
1460147_at	X	BB360886	A730009E18Rik	5.46101	4.6856	2.22823	0.0011448	0.046997
1438588_at	X	BB540903	Plagl1	-5.46067	0.340882	-1.55266	0.0011452	0.046997
1428852_at	X	AK018140	Armet	5.46175	2.25419	1.17261	0.00114395	0.046997
1424007_at	X	L42114	Gdf10	5.4572	6.65957	2.73543	0.00114924	0.0471197
1449244_at	X	BC022107	Cdh2	-5.45372	0.457103	-1.12941	0.00115332	0.0472253
1430902_at	X	AK019475	Ankrd24	-5.45236	0.562086	-0.831137	0.0011549	0.0472253
1423906_at	X	AK010939	Hsbp1	5.45232	1.63039	0.705213	0.00115495	0.0472253
1441069_at	X	BG069709		-5.45094	0.354621	-1.49565	0.00115658	0.0472489
1460074_x_at	X	AV006210	Epdr2	5.44972	2.07356	1.05211	0.001158	0.0472538
1440941_at	X	BM935152	Rnf130	-5.44905	0.497451	-1.00737	0.00115879	0.0472538
1447536_at	X	AI846432	2210402C18Rik	-5.44782	0.526357	-0.925886	0.00116025	0.0472705
1426864_a_at	X	BB698413	Ncam1	5.44509	1.62072	0.696633	0.00116348	0.0473592
1434051_s_at	X	BQ177161	Hspa12a	-5.43763	0.240758	-2.05434	0.00117235	0.0476772
1453481_at	X	BB342242	Zdhhc2	-5.43617	0.306684	-1.70517	0.00117409	0.047705
1448123_s_at	X	NM_009369		5.43403	3.04986	1.60874	0.00117665	0.0477428
1422544_at	X	AV297945	Myo10	-5.43362	0.570118	-0.810666	0.00117714	0.0477428
1435507_x_at	X	BI348639	Prss2	5.42754	11.8622	3.5683	0.00118445	0.0479964
1437214_at	X	BB667279	Lrrtm4	5.42586	2.20803	1.14276	0.00118648	0.0480354
1451990_at	X	BC027056	Mapre2	5.42361	1.72851	0.78953	0.00118921	0.0481029
1435196_at	X	BB795585	Ntrk2	-5.42197	0.341645	-1.54943	0.00119121	0.0481072
1440128_s_at	X	AW539724	Sez6l	-5.42112	0.356477	-1.48812	0.00119223	0.0481072
1434122_at	X	BB319048	Fbxo27	-5.42089	0.539713	-0.889736	0.00119252	0.0481072
1444062_at	X	AI428930	2900056L01Rik	5.41172	3.8358	1.93953	0.00120374	0.048473
1418798_s_at	X	NM_019684	Stk23	5.41173	1.63323	0.707725	0.00120372	0.048473
1417962_s_at	X	NM_010284	Ghr	-5.40971	0.545714	-0.873783	0.0012062	0.048529
1417493_at	X	M64279	Bmi1	-5.4032	0.526322	-0.925984	0.00121426	0.0488095
1422966_a_at	X	BB810450	Tfrc	-5.40069	0.393501	-1.34556	0.00121738	0.0488914
1435577_at	X	BB429377	C630028C02Rik	5.39616	8.03129	3.00563	0.00122304	0.0489218
1418499_a_at	X	NM_020574	Kcne3	-5.39674	0.240259	-2.05734	0.00122231	0.0489218
1444592_at	X	AA268474		5.39574	2.19652	1.13522	0.00122356	0.0489218
1425341_at	X	BF467278	Kcnk3	5.39605	2.11788	1.08262	0.00122318	0.0489218
1434842_s_at	X	AV294165	Upf3b	-5.39574	0.552666	-0.855521	0.00122356	0.0489218
1427357_at	X	AK008793	Cda	-5.38902	0.20822	-2.26382	0.00123201	0.0491724
1416371_at	X	NM_007470	Apod	5.38977	2.92882	1.55032	0.00123106	0.0491724
1422481_at	X	NM_008473	Krt2-1	5.38663	4.3355	2.1162	0.00123503	0.0492326
1418659_at	X	BB203106	Tparl	-5.38524	0.434253	-1.20339	0.00123679	0.0492326
1449633_s_at	X	AI841843	Fkbp10	5.38604	1.70267	0.767799	0.00123577	0.0492326
1418117_at	X	NM_010887	Ndufs4	5.38287	2.04705	1.03355	0.0012398	0.0492656
1431067_at	X	BG083246	6330404A07Rik	5.38337	2.01607	1.01154	0.00123917	0.0492656
1437339_s_at	X	BB241731	Pcsk5	5.3816	4.17665	2.06235	0.00124142	0.0492863
1434943_at	X	BF464669	BC023055	5.37594	2.41735	1.27343	0.00124864	0.0495293
1415931_at	X	NM_010514		-5.37496	0.460448	-1.11889	0.0012499	0.0495359
1425256_a_at	X	BC024834	Dixdc1	5.37331	1.60606	0.683529	0.00125202	0.0495762
1442913_at	X	BB456875		5.36634	5.89095	2.5585	0.001261	0.0496859
1429379_at	X	AV124537	Xlkd1	-5.36706	0.206275	-2.27736	0.00126008	0.0496859
1428484_at	X	AK004768	Osbpl3	-5.36594	0.254786	-1.97264	0.00126152	0.0496859
1438756_at	X	AV370837		5.36434	3.17841	1.6683	0.0012636	0.0496859
1441085_at	X	AW494655	Rora	-5.36833	0.321221	-1.63836	0.00125843	0.0496859
1437574_at	X	AV226694	Adamts18	5.36611	2.01175	1.00845	0.0012613	0.0496859
1429885_at	X	AK015280	2310004K06Rik	-5.36897	0.548071	-0.867565	0.00125761	0.0496859
1416416_x_at	X	NM_010358	Gstm1	-5.36488	0.586161	-0.770631	0.0012629	0.0496859
1438020_at	X	BB036951	Hapln1	5.36166	8.09834	3.01763	0.00126709	0.0497364
1427149_at	X	BB486127	Plekha6	5.36221	1.86386	0.898297	0.00126637	0.0497364
1416592_at	X	AF276917	Glrx1	-5.35897	0.409724	-1.28728	0.0012706	0.0497872
1452893_s_at	X	BB772205	Dnaic1	-5.35925	0.434355	-1.20305	0.00127023	0.0497872
1419969_at	X	C77386	C77370	5.35786	2.26871	1.18187	0.00127205	0.0498008
1430222_at	X	BB538672	9130007G19Rik	-5.35437	0.224487	-2.15529	0.00127662	0.0498502
1455405_at	X	AV229693	Pstpip2	-5.35442	0.438177	-1.19041	0.00127656	0.0498502
1455268_at	X	BB366576	Zcsl2	5.35569	2.10081	1.07095	0.00127489	0.0498502
1429005_at	X	BB107412	Mfhas1	-5.35326	0.562848	-0.829183	0.00127808	0.0498638
1420715_a_at	X	NM_011146	Pparg	-5.35144	0.41031	-1.28521	0.00128048	0.0499143
1460361_at	X	BC024953	5033414D02Rik	5.35005	1.68348	0.751447	0.00128232	0.0499429
1420631_a_at	X	NM_016916	Blcap	-5.34482	0.396268	-1.33545	0.00128924	0.0501692
1449948_at	X	NM_026184	1300013B24Rik	-5.34261	0.473761	-1.07777	0.00129217	0.0502398
1455279_at	X	BG070552	Gm1060	5.34023	3.13966	1.65061	0.00129535	0.0502769
1433884_at	X	BM118245	Syt1	5.34066	2.47358	1.3066	0.00129478	0.0502769
1435537_at	X	BB075247	Ptprd	-5.33774	0.404677	-1.30516	0.00129869	0.0503629
1421104_at	X	NM_008620	Mpa2	-5.33317	0.616828	-0.69706	0.00130481	0.0505568
1443989_at	X	BB078731	Trim9	5.33166	2.91245	1.54223	0.00130685	0.0505925
1425180_at	X	AV344708	3110007P09Rik	5.329	4.3506	2.12122	0.00131044	0.0506879
1418787_at	X	NM_010776	Mbl2	5.326	2.47118	1.3052	0.00131451	0.050715
1449460_at	X	AF403041	Asb13	-5.32711	0.439412	-1.18635	0.001313	0.050715
1437351_at	X	BM114956	Cxxc4	5.32656	2.01765	1.01268	0.00131375	0.050715
1418812_a_at	X	NM_019446	Barhl1	-5.3243	0.278941	-1.84197	0.00131682	0.0507192
1451062_a_at	X	AV327933	Pex2	-5.32426	0.587042	-0.768464	0.00131687	0.0507192
1443922_at	X	BB194779	Rcor3	-5.31964	0.217222	-2.20276	0.00132317	0.0507544
1447640_s_at	X	BB554874		-5.32265	0.2966	-1.75341	0.00131906	0.0507544
1435461_at	X	BF180812	6530407C02Rik	5.32153	2.86236	1.5172	0.00132059	0.0507544
1455049_at	X	BB484576	Igsf3	5.31972	2.46185	1.29974	0.00132306	0.0507544
1460190_at	X	NM_009678	Ap1m2	-5.31946	0.420403	-1.25016	0.00132341	0.0507544
1437968_at	X	AI385669	BC004853	-5.31637	0.526013	-0.92683	0.00132765	0.0508735
1450941_at	X	AV227603	Sdcbp	5.31473	1.71238	0.776	0.00132991	0.050917
1417174_at	X	NM_025464	1810021J13Rik	-5.31096	0.388927	-1.36243	0.0013351	0.0510723
1460307_at	X	AF124142	Akt3	-5.30781	0.449534	-1.1535	0.00133946	0.0511957
1439870_at	X	BB129921	A330008L17Rik	-5.30644	0.315415	-1.66468	0.00134135	0.0512247
1440935_at	X	BQ176837	Grb10	5.3046	3.70347	1.88888	0.00134391	0.0512486
1425553_s_at	X	AA590970	Hip1r	-5.30436	0.452533	-1.1439	0.00134425	0.0512486
1428626_at	X	AK008800	2210402C18Rik	-5.30261	0.353486	-1.50027	0.00134669	0.0512984
1448374_at	X	AK005130	Med28	5.29849	2.06754	1.04792	0.00135245	0.0514714
1426208_x_at	X	AF147785	Plagl1	-5.29773	0.490558	-1.0275	0.00135352	0.0514714
1452106_at	X	AA223007	Npnt	-5.29397	0.23094	-2.11441	0.0013588	0.0516285
1423913_at	X	BC024415	1700064K09Rik	-5.28907	0.530508	-0.914555	0.00136572	0.0518117
1416724_x_at	X	AI639846	Tcf4	5.28833	1.82538	0.868196	0.00136678	0.0518117
1448513_a_at	X	BC007190	Npc2	5.28812	1.71779	0.78055	0.00136706	0.0518117
1417145_at	X	NM_133921	1700012H24Rik	-5.28518	0.54958	-0.863597	0.00137124	0.0519264
1424081_at	X	BC016195	Rnf134	-5.28421	0.630713	-0.664944	0.00137263	0.0519352
1446768_at	X	BE653578		-5.28021	0.249725	-2.00159	0.00137834	0.0521077
1447788_s_at	X	BB308532	AW212607	5.27864	13.509	3.75585	0.00138058	0.0521392
1455096_at	X	AW555664	Flrt2	5.27618	5.50783	2.46148	0.00138413	0.0521392
1421498_a_at	X	NM_023450	2010204K13Rik	5.27672	4.52337	2.1774	0.00138334	0.0521392
1450731_s_at	X	BG972377	Tnfrsf21	5.27763	3.22849	1.69086	0.00138203	0.0521392
1434568_at	X	BG065425	2410016F19Rik	5.2756	1.73991	0.799011	0.00138495	0.0521392
1453686_x_at	X	AK009252	Nphp1	-5.27401	0.638343	-0.647597	0.00138724	0.0521817
1424482_at	X	AF343877	Arhgef7	5.27237	4.2414	2.08454	0.00138962	0.0521842
1423499_at	X	AK017012	Sncaip	5.27268	1.84174	0.881069	0.00138917	0.0521842
1444908_at	X	BM228113	Habp4	-5.27108	0.427958	-1.22446	0.00139147	0.0522103
1425552_at	X	AA590970	Hip1r	-5.26769	0.632063	-0.661859	0.00139639	0.0523512
1435521_at	X	BQ174527	Msi2h	5.26599	2.69358	1.42953	0.00139886	0.0524002
1458542_at	X	AI930204		5.26495	2.91327	1.54264	0.00140038	0.0524139
1416576_at	X	NM_007707	Socs3	5.26186	2.10067	1.07085	0.00140489	0.0524952
1436768_x_at	X	BI412259	E130112L23Rik	5.26217	1.67875	0.747387	0.00140443	0.0524952
1435494_s_at	X	AV297961	Dsp	-5.25691	0.07932	-3.65617	0.00141215	0.0525789
1451804_a_at	X	BC012229	Lrrc16	-5.25642	0.194037	-2.3656	0.00141287	0.0525789
1424403_a_at	X	AW494299	D5Bwg0860e	5.25478	2.26634	1.18036	0.00141528	0.0525789
1423802_at	X	BC017634	Camkv	5.25444	2.21762	1.14901	0.00141579	0.0525789
1418135_at	X	NM_133919	Mllt2h	-5.25399	0.501713	-0.995067	0.00141645	0.0525789
1458404_at	X	AI604670	Ndufb8	-5.25427	0.607291	-0.719539	0.00141604	0.0525789
1452394_at	X	AI317241	Cars	-5.25676	0.612323	-0.707635	0.00141237	0.0525789
1417973_at	X	NM_008406	Itih1	5.25945	1.62595	0.701285	0.00140842	0.0525789
1418890_a_at	X	BB349707	Rab3d	-5.24649	0.281704	-1.82775	0.00142757	0.0529047
1454674_at	X	AU067669	Fez1	5.24708	2.43422	1.28346	0.00142669	0.0529047
1419884_at	X	BF658463	Etnk1	-5.24255	0.180651	-2.46872	0.00143346	0.0529053
1419477_at	X	NM_053109	Clec2d	5.2427	2.96954	1.57024	0.00143323	0.0529053
1455145_at	X	BM115577	C85317	5.24327	2.06619	1.04697	0.00143238	0.0529053
1435055_a_at	X	BB765813	Tom1	-5.24531	0.575475	-0.797174	0.00142932	0.0529053
1421754_at	X	NM_133243		5.2441	1.55802	0.63971	0.00143113	0.0529053
1415777_at	X	NM_018874	Pnliprp1	5.24027	11.6661	3.54425	0.00143686	0.0529877
1441127_at	X	BB460036		5.23723	4.76919	2.25374	0.00144143	0.0530262
1460017_at	X	BB371300	LOC434179	5.23735	2.12731	1.08903	0.00144124	0.0530262
1416403_at	X	AV382118	Abcb10	-5.2375	0.643891	-0.635112	0.00144103	0.0530262
1445314_at	X	AV339368	Etv1	5.23517	3.0056	1.58766	0.00144454	0.0530972
1425705_a_at	X	AF489856	1300013B24Rik	-5.23104	0.119848	-3.06072	0.00145078	0.0531512
1451119_a_at	X	BC007140	Fbln1	5.23261	2.50966	1.32749	0.00144841	0.0531512
1427056_at	X	AV228731	Adamts15	5.23216	1.93227	0.950295	0.00144909	0.0531512
1432579_at	X	AA544511	Rshl2	-5.23143	0.559716	-0.837234	0.00145019	0.0531512
1424213_at	X	BC015303	1200002M06Rik	-5.2303	0.631842	-0.662363	0.0014519	0.0531512
1425749_at	X	BC024598	Stxbp6	5.22898	2.82163	1.49653	0.00145392	0.0531817
1454809_at	X	BE686893	Ncoa7	5.22266	2.64159	1.4014	0.00146355	0.0534041
1434177_at	X	AI551117	Ece1	-5.22357	0.50375	-0.989221	0.00146216	0.0534041
1460644_at	X	NM_009739	Bckdk	-5.22295	0.553131	-0.854307	0.00146311	0.0534041
1420459_at	X	NM_133229	Dscr6	-5.21965	0.281824	-1.82713	0.00146817	0.0535296
1435807_at	X	BF467211	Cdc42	5.21582	2.96956	1.57025	0.00147407	0.0536145
1430520_at	X	AW548480	Cpne8	5.21584	2.58595	1.37069	0.00147403	0.0536145
1427087_at	X	BG070818	Luc7l2	-5.21657	0.50284	-0.991828	0.00147291	0.0536145
1447584_s_at	X	AI642973	Myct1	-5.21465	0.522653	-0.936074	0.00147587	0.0536369
1416926_at	X	AW495711	Trp53inp1	5.21108	1.91509	0.937411	0.00148141	0.0537513
1452286_at	X	BG081701	5033405K12Rik	-5.21154	0.58605	-0.770904	0.00148069	0.0537513
1416480_a_at	X	NM_019814	MGI:1930666	5.20819	6.17087	2.62547	0.0014859	0.0538265
1439859_at	X	BB278948	9630033F20Rik	-5.20744	0.417218	-1.26113	0.00148706	0.0538265
1436008_at	X	AV336744	Tpd52	-5.20854	0.432178	-1.2103	0.00148534	0.0538265
1423150_at	X	AK019337	Sgne1	5.20184	2.66079	1.41186	0.00149582	0.05398
1435783_at	X	BB476773	B230112C05Rik	5.20167	2.47975	1.31019	0.00149609	0.05398
1415844_at	X	AV336547	Syt4	5.20234	1.87732	0.908674	0.00149504	0.05398
1430352_at	X	BG141912	Adamts9	5.20238	1.81333	0.858638	0.00149497	0.05398
1440882_at	X	BB750940	Lrp8	-5.19839	0.347467	-1.52505	0.00150124	0.0541227
1435950_at	X	AV231755	Hr	5.19719	2.71751	1.44229	0.00150313	0.0541475
1460689_at	X	BC022097	D15Wsu75e	-5.19222	0.368855	-1.43888	0.001511	0.0543736
1428339_at	X	AK017799	5730530J16Rik	5.1917	2.04257	1.03038	0.00151182	0.0543736
1418648_at	X	BB284358	Egln3	-5.18902	0.30674	-1.70491	0.00151609	0.0543864
1451140_s_at	X	BB756794	Prkag2	-5.18845	0.338491	-1.56281	0.001517	0.0543864
1453314_x_at	X	AK012533	2610039C10Rik	5.18919	2.10269	1.07224	0.00151582	0.0543864
1428949_at	X	AK014235	Xpot	-5.18953	0.622393	-0.684102	0.00151527	0.0543864
1416958_at	X	NM_011584	Nr1d2	-5.18596	0.61547	-0.700239	0.00152097	0.0544854
1418282_x_at	X	NM_009244		5.18395	27.4115	4.77671	0.00152418	0.0545239
1426991_at	X	AV273819	1810048J11Rik	5.18378	2.08892	1.06275	0.00152446	0.0545239
1422186_s_at	X	NM_029787	Dia1	-5.18233	0.472015	-1.08309	0.00152679	0.0545639
1434439_at	X	BQ175580	Gsk3b	5.17954	2.20182	1.1387	0.00153127	0.0546376
1450397_at	X	BB731480	Mtap1b	5.17971	2.02863	1.0205	0.00153099	0.0546376
1436432_at	X	BM941461	B230343J05Rik	5.1765	4.06254	2.02238	0.00153617	0.0547456
1417568_at	X	BG071381	Ncald	5.17559	3.38257	1.75812	0.00153765	0.0547456
1436124_at	X	BE996519	Pcyt1b	5.17541	2.26367	1.17866	0.00153794	0.0547456
1416286_at	X	NM_009062	Rgs4	5.1743	3.10275	1.63355	0.00153973	0.054766
1427088_at	X	BI872151	Ccnt2	-5.16989	0.532119	-0.91018	0.00154691	0.0549779
1436354_at	X	BE992423	Dzip1l	5.16294	3.09421	1.62957	0.00155828	0.055331
1458427_at	X	BG071758	Brip1	-5.16176	0.399525	-1.32364	0.00156021	0.055331
1435143_at	X	BB825801	Elk3	-5.16157	0.514827	-0.95784	0.00156052	0.055331
1432037_at	X	AK013208	Ppp1r9a	5.16064	5.52919	2.46707	0.00156204	0.0553415
1458644_at	X	AI661708	AI661708	-5.15882	0.32496	-1.62167	0.00156505	0.0553609
1436689_a_at	X	AV028069	Aldh9a1	-5.15889	0.609792	-0.71361	0.00156493	0.0553609
1440448_at	X	BB421290	Cugbp1	5.14971	1.71359	0.777018	0.00158017	0.055852
1428255_at	X	AV309996	Luc7l	-5.14669	0.626565	-0.674464	0.00158522	0.0559867
1429146_at	X	BF011349	6620401M08Rik	-5.14255	0.463866	-1.10822	0.00159217	0.0561883
1430750_at	X	AK018462	Dhfr	5.13888	1.72531	0.786856	0.00159835	0.0563623
1442346_at	X	BM932383		5.13679	3.34433	1.74172	0.00160189	0.0564401
1456609_at	X	BE994488	1810006K23Rik	-5.1361	0.342664	-1.54513	0.00160306	0.0564401
1448628_at	X	NM_009130	Scg3	-5.13171	0.330407	-1.59768	0.00161052	0.0566584
1424402_at	X	AW494299	D5Bwg0860e	5.12723	1.70288	0.767981	0.00161818	0.0568834
1439121_at	X	AW822416	H2-T10	5.12626	1.97825	0.984222	0.00161984	0.0568975
1436379_at	X	AI429792	2610312F20Rik	-5.1242	0.524693	-0.930454	0.00162338	0.0569775
1436431_at	X	AW557527	1700025G04Rik	5.12147	1.57286	0.653391	0.00162808	0.057098
1433583_at	X	AV327248	Zfp365	-5.11895	0.463924	-1.10804	0.00163243	0.0572062
1416483_at	X	BB833716	Ttc3	5.11813	2.09294	1.06553	0.00163386	0.0572118
1428515_at	X	AK010472	2410012H22Rik	-5.11449	0.411701	-1.28033	0.00164017	0.0573881
1422477_at	X	AF328140	Cables1	-5.10852	0.433235	-1.20678	0.0016506	0.0577066
1418091_at	X	NM_023755	Tcfcp2l1	-5.10782	0.505096	-0.985371	0.00165183	0.0577066
1420955_at	X	NM_012038	Vsnl1	5.10703	2.63861	1.39978	0.0016532	0.0577098
1436188_a_at	X	AI837704	Ndrg4	5.10382	3.27069	1.70959	0.00165885	0.0578622
1435126_at	X	BB174864	Dusp15	5.10183	2.19121	1.13173	0.00166236	0.0579398
1435239_at	X	BQ175316	Gria1	5.10044	1.66153	0.732515	0.00166482	0.0579806
1458439_a_at	X	BM231657	2310047C04Rik	5.09865	3.85924	1.94832	0.00166799	0.0580109
1440084_at	X	AV380966	AI663975	5.0985	3.57631	1.83847	0.00166826	0.0580109
1452816_at	X	BB667813	Mlf1ip	-5.09629	0.555995	-0.846856	0.00167217	0.0581022
1453216_at	X	AK004932	Gpt1	-5.09188	0.526036	-0.926766	0.00168003	0.0583304
1415741_at	X	NM_011626	Tparl	-5.09054	0.55431	-0.851235	0.00168244	0.0583689
1427501_at	X	BG083894	BC007180	-5.08887	0.496155	-1.01114	0.00168543	0.0584279
1451338_at	X	BC003270	Nisch	-5.08463	0.462418	-1.11273	0.00169306	0.0584297
1423662_at	X	BC014706	Atp6ap2	-5.08451	0.530402	-0.914843	0.00169326	0.0584297
1435657_at	X	BQ174439	AI425999	5.08566	1.83065	0.872358	0.0016912	0.0584297
1418467_at	X	NM_025891	Smarcd3	5.08522	1.72795	0.789058	0.00169199	0.0584297
1416878_at	X	AI594880	Mrpl51	5.08729	1.58495	0.664441	0.00168826	0.0584297
1418980_a_at	X	M58045	Cnp1	5.08621	1.55438	0.636336	0.00169021	0.0584297
1429225_at	X	AI847460	6330417K15Rik	-5.08314	0.404183	-1.30692	0.00169574	0.0584706
1419924_at	X	AW557298	A730024A03Rik	-5.08236	0.627286	-0.672804	0.00169715	0.0584744
1418546_a_at	X	NM_029682	1700095N21Rik	5.08069	3.79097	1.92257	0.00170017	0.0585022
1417377_at	X	NM_018770	Igsf4a	5.08048	2.08235	1.05822	0.00170055	0.0585022
1423450_a_at	X	AV226060	Hs3st1	5.07756	2.91539	1.54369	0.00170584	0.058595
1429261_at	X	AW045964	2210411K11Rik	-5.07765	0.567965	-0.816127	0.00170569	0.058595
1433950_at	X	BB769866	BC055811	-5.07516	0.317823	-1.6537	0.00171022	0.0586765
1427031_s_at	X	BG067674	D16Ertd480e	5.07483	2.61093	1.38456	0.00171082	0.0586765
1456081_a_at	X	AI987654	Aacs	-5.07162	0.600319	-0.736198	0.00171669	0.0588331
1456439_x_at	X	BB209438	Mical1	5.06884	3.91895	1.97047	0.00172178	0.0589628
1435796_at	X	AV280210	4933413A10Rik	5.06692	6.79153	2.76374	0.00172531	0.0590388
1451513_x_at	X	BC012874	Serpina1b	5.06486	29.9472	4.90435	0.00172911	0.0591241
1440681_at	X	BM115621		5.06313	7.75242	2.95465	0.0017323	0.0591883
1456878_at	X	BE910952	AI646023	5.06015	2.94874	1.5601	0.00173782	0.0592084
1449259_at	X	BB349707	Rab3d	-5.06188	0.442643	-1.17579	0.00173461	0.0592084
1427305_at	X	AV340508	Piga	-5.05998	0.509025	-0.974192	0.00173814	0.0592084
1455102_at	X	BB213860	D330037H05Rik	-5.06002	0.586718	-0.769262	0.00173806	0.0592084
1435053_s_at	X	BB499987	Plekhh1	-5.05801	0.471597	-1.08437	0.0017418	0.0592881
1434812_s_at	X	BB752451	A930013K19	-5.05635	0.627638	-0.671996	0.00174489	0.0593486
1422625_at	X	NM_011837	Ly6h	5.05218	7.51429	2.90964	0.00175269	0.0594224
1434957_at	X	AW557006	Cdon	-5.05087	0.323959	-1.62612	0.00175515	0.0594224
1422155_at	X	BC015270	Hist2h3c2	-5.05168	0.395895	-1.33681	0.00175362	0.0594224
1455845_at	X	AV099154	BC030477	5.05172	2.0378	1.02701	0.00175355	0.0594224
1455340_at	X	BB763709	D030011O10Rik	5.05357	1.96167	0.97208	0.00175008	0.0594224
1424755_at	X	BB320674	Hip1	5.05047	1.6086	0.685805	0.00175589	0.0594224
1427189_at	X	BB362210	Arih1	-5.05026	0.622668	-0.683464	0.00175628	0.0594224
1455801_x_at	X	BB392080	Tbcd	-5.04928	0.553268	-0.85395	0.00175812	0.05944
1438485_at	X	BB770854	E130112L23Rik	5.04777	2.72954	1.44866	0.00176097	0.0594918
1416658_at	X	U91905	Frzb	-5.04431	0.201641	-2.31014	0.0017675	0.0595855
1436818_a_at	X	BB479807	Msi2h	5.0442	2.17287	1.1196	0.00176771	0.0595855
1436532_at	X	BB326709	Dcamkl3	5.04523	2.16722	1.11585	0.00176577	0.0595855
1425020_at	X	AV174556	Ubxd4	-5.04235	0.505493	-0.984237	0.00177121	0.059659
1453334_at	X	AK021003	B230216N24Rik	5.03788	2.82104	1.49623	0.00177971	0.0599006
1455460_at	X	BM932705	6430547I21Rik	5.03184	19.2996	4.2705	0.00179126	0.0599341
1441045_at	X	BB037235		5.03171	2.84113	1.50647	0.00179151	0.0599341
1439789_at	X	BQ177189		5.03361	2.65936	1.41108	0.00178786	0.0599341
1448327_at	X	NM_033268	Actn2	5.03176	2.48229	1.31167	0.00179142	0.0599341
1441367_a_at	X	BG076370		-5.03111	0.496107	-1.01128	0.00179267	0.0599341
1416347_at	X	AB023401	Men1	-5.03191	0.513824	-0.960653	0.00179114	0.0599341
1433861_at	X	BG072084	A830039B04Rik	-5.03336	0.598916	-0.739574	0.00178834	0.0599341
1448559_at	X	NM_008027	Flot1	5.0362	1.64794	0.72066	0.00178291	0.0599341
1450634_at	X	NM_007508	Atp6v1a1	5.03145	1.52699	0.61069	0.00179202	0.0599341
1422703_at	X	BF683028	Gyk	5.03005	1.80027	0.848214	0.0017947	0.0599576
1454465_at	X	AK017970	Galnt10	-5.02788	0.401177	-1.31769	0.00179888	0.0600527
1417149_at	X	NM_011031	P4ha2	5.02541	2.4805	1.31063	0.00180365	0.0601231
1448545_at	X	AU021035	Sdc2	5.02565	1.95706	0.968691	0.00180319	0.0601231
1456178_at	X	BF730112	Bambi-ps1	-5.02334	0.538735	-0.892352	0.00180766	0.0601678
1451117_a_at	X	BC004710	Srcasm	-5.02379	0.662151	-0.594767	0.00180679	0.0601678
1442823_at	X	BB536648		5.02088	3.32585	1.73372	0.00181244	0.0602823
1449188_at	X	NM_021565	Midn	5.0174	2.14729	1.10252	0.00181923	0.0604637
1416066_at	X	NM_007657	Cd9	-5.00724	0.298272	-1.7453	0.00183919	0.06068
1449403_at	X	NM_008804	Pde9a	5.0123	2.90455	1.53832	0.00182922	0.06068
1434470_at	X	BB244585	Syt13	-5.01118	0.476486	-1.0695	0.00183142	0.06068
1444151_at	X	BE980492	2600009P04Rik	5.01018	2.04762	1.03395	0.00183339	0.06068
1441083_at	X	BB799287		5.00845	1.99743	0.998144	0.00183681	0.06068
1448744_at	X	BC004002	Galns	-5.00835	0.519382	-0.945132	0.001837	0.06068
1440220_at	X	AV304145	Gtf2h2	-5.01154	0.547213	-0.869826	0.00183071	0.06068
1435927_at	X	BI557237	E030003N15Rik	-5.01024	0.562981	-0.828842	0.00183327	0.06068
1435543_at	X	BM124893	Apc	5.00811	1.72279	0.784748	0.00183748	0.06068
1421276_a_at	X	NM_134448	Dst	-5.00742	0.642535	-0.638154	0.00183884	0.06068
1415806_at	X	NM_008872		5.00565	2.82496	1.49823	0.00184234	0.0606949
1431032_at	X	AA681807	Agl	-5.00615	0.440928	-1.18138	0.00184136	0.0606949
1417164_at	X	NM_022019	Dusp10	5.00384	1.65308	0.72516	0.00184593	0.0607688
1460278_a_at	X	NM_134095	D15Wsu75e	-5.00167	0.338436	-1.56304	0.00185024	0.0607705
1427958_at	X	BB478745	Abhd10	5.00139	2.7154	1.44117	0.0018508	0.0607705
1419569_a_at	X	BC022751	Isg20	-5.00204	0.587238	-0.767983	0.0018495	0.0607705
1447326_s_at	X	AW122925	Zfp261	5.0011	1.50104	0.58596	0.00185137	0.0607705
1435940_at	X	BM232314	Dcamkl1	4.99839	4.73165	2.24234	0.00185679	0.0607868
1433387_at	X	AK013576	Bai3	4.99845	3.40516	1.76772	0.00185666	0.0607868
1452269_at	X	AF026489	Spnb3	4.99562	3.1947	1.67568	0.00186234	0.0607868
1429293_at	X	AK010515	Gpc2	4.99459	2.92146	1.54669	0.00186439	0.0607868
1431026_at	X	BF168504	4930487N19Rik	-4.99347	0.370652	-1.43186	0.00186665	0.0607868
1452220_at	X	BQ175788	Dock1	4.99732	2.6052	1.38139	0.00185894	0.0607868
1434451_at	X	AA216953	2900016G23Rik	-4.99345	0.462272	-1.11319	0.00186669	0.0607868
1438758_at	X	AU046270		-4.99406	0.491297	-1.02533	0.00186546	0.0607868
1418493_a_at	X	NM_009221	Snca	-4.99644	0.529145	-0.918265	0.0018607	0.0607868
1454898_s_at	X	AU016407	4833421E05Rik	-4.99732	0.575728	-0.79654	0.00185893	0.0607868
1421267_a_at	X	NM_010828	Cited2	-4.99905	0.637125	-0.650352	0.00185547	0.0607868
1442026_at	X	AI467657	AI467657	4.99126	4.82726	2.2712	0.00187111	0.0608817
1449007_at	X	NM_009770	Btg3	4.98999	2.6164	1.38758	0.00187366	0.0608817
1435469_at	X	BM237031	Qscn6l1	-4.99034	0.601914	-0.732371	0.00187294	0.0608817
1457881_at	X	BB197141	Osbpl6	4.98804	4.81272	2.26685	0.00187761	0.0609169
1436485_s_at	X	BG798811	Whrn	-4.9881	0.364215	-1.45714	0.00187748	0.0609169
1430965_at	X	BB098581	9430064K01Rik	4.98679	2.50028	1.32209	0.00188014	0.0609169
1453261_at	X	BB760848	2610035D17Rik	4.98731	2.08912	1.0629	0.00187907	0.0609169
1428665_at	X	BQ174081	Pfn4	4.98494	2.80303	1.48699	0.0018839	0.060956
1459120_at	X	AV306415	Epb4.1l5	-4.98486	0.492717	-1.02117	0.00188405	0.060956
1452143_at	X	BQ174069	Spnb2	4.98416	1.53611	0.619283	0.00188547	0.0609582
1437865_at	X	AW546433	Spata13	-4.98318	0.266193	-1.90946	0.00188747	0.0609789
1460474_at	X	C76835	2410018L13Rik	4.98087	2.88613	1.52914	0.00189217	0.0610525
1456811_at	X	AV307265	Cxxc4	-4.98073	0.374049	-1.4187	0.00189245	0.0610525
1435003_at	X	BM207220	Pik4ca	4.97986	1.69048	0.75743	0.00189424	0.0610667
1460408_at	X	AF156490	Gabrg1	4.97854	5.07974	2.34475	0.00189693	0.0610902
1455972_x_at	X	AV018774	Hadhsc	-4.97818	0.234095	-2.09483	0.00189768	0.0610902
1420553_x_at	X	NM_009243	Serpina1a	4.97742	47.1884	5.56036	0.00189924	0.0610966
1435977_at	X	BM240385	Tm6sf1	4.97663	1.93141	0.949655	0.00190086	0.0611035
1428651_at	X	AK004187	4930429H24Rik	4.97599	1.83887	0.878816	0.00190216	0.0611035
1452380_at	X	BB075797	Epha7	4.97179	2.58803	1.37185	0.00191081	0.0612941
1445618_at	X	BE852889		4.97181	2.4734	1.3065	0.00191078	0.0612941
1425081_at	X	BE651907	Zfp286	4.96827	2.07809	1.05526	0.00191808	0.0614836
1416395_at	X	BC024625	Guk1	-4.96755	0.479654	-1.05993	0.00191957	0.0614877
1452368_at	X	AI853148	Bcr	-4.96401	0.499273	-1.0021	0.00192695	0.0616802
1443999_at	X	BB203873	Nek2	-4.96274	0.572122	-0.805606	0.00192959	0.061721
1434292_at	X	BI731047	E130013N09Rik	4.9602	11.1866	3.48371	0.00193489	0.0617708
1439753_x_at	X	AI893638	Six4	-4.95937	0.169465	-2.56094	0.00193663	0.0617708
1457149_at	X	BB005679	4732467L16Rik	-4.96113	0.357939	-1.48221	0.00193294	0.0617708
1428642_at	X	AK018094	Slc35d3	-4.95995	0.440217	-1.18371	0.00193543	0.0617708
1439743_at	X	BQ174502		4.95611	5.72991	2.51851	0.00194347	0.0618415
1420013_s_at	X	C77434	Lss	-4.9557	0.460772	-1.11788	0.00194433	0.0618415
1447908_x_at	X	BB426368	Ttc3	4.95668	1.95484	0.967048	0.00194229	0.0618415
1456763_at	X	BB365879	AA536749	4.95749	1.84346	0.882413	0.00194057	0.0618415
1437190_at	X	AV375472	Styk1	-4.95223	0.177227	-2.49633	0.00195166	0.0619
1422340_a_at	X	NM_009610	Actg2	-4.95296	0.272185	-1.87734	0.00195012	0.0619
1423332_at	X	AV227603	Sdcbp	4.95282	1.70301	0.768089	0.00195041	0.0619
1418244_at	X	NM_026425	Nat5	-4.95336	0.634624	-0.656027	0.00194927	0.0619
1448186_at	X	NM_011128	Pnliprp2	4.94909	23.1815	4.5349	0.00195831	0.0619639
1435874_at	X	AV223660	Prkab2	-4.94868	0.414597	-1.27022	0.00195917	0.0619639
1435868_at	X	BI794218	LOC433667	-4.95051	0.463474	-1.10944	0.0019553	0.0619639
1418435_at	X	BQ176661	Mkrn1	-4.94952	0.471926	-1.08337	0.00195738	0.0619639
1444616_x_at	X	AV074978		-4.9472	0.303542	-1.72003	0.00196232	0.0619765
1455810_a_at	X	BI412259	E130112L23Rik	4.9477	2.11552	1.08101	0.00196126	0.0619765
1437245_at	X	BB778966	9930117H01Rik	-4.94616	0.600837	-0.734954	0.00196453	0.0620029
1436479_a_at	X	BB746075	Dpp7	-4.94517	0.403971	-1.30768	0.00196664	0.0620261
1417042_at	X	NM_008063	Slc37a4	-4.9445	0.395583	-1.33795	0.00196808	0.0620273
1417799_at	X	BC020190	Atp6v1g2	4.94386	2.12061	1.08448	0.00196943	0.0620273
1433920_at	X	BQ032843	Sema4c	4.9422	1.61978	0.695795	0.00197298	0.0620957
1454797_at	X	AW556098	BC039161	-4.939	0.628487	-0.670045	0.00197984	0.0622683
1447421_at	X	BI499978		4.93145	2.20642	1.1417	0.00199612	0.0627367
1456601_x_at	X	AV002675	Fxyd2	4.93025	10.7157	3.42166	0.00199872	0.0627747
1441499_at	X	BB182155	Grid1	4.92873	3.71658	1.89397	0.00200202	0.0627909
1419238_at	X	NM_013850	Abca7	-4.92894	0.542458	-0.882416	0.00200157	0.0627909
1435933_at	X	BE946786	A230052E19Rik	4.92739	7.91548	2.98468	0.00200495	0.0628388
1456646_at	X	BB753323	Gm142	-4.92537	0.50137	-0.996052	0.00200935	0.0628459
1421088_at	X	BC006622	Gpc4	-4.92579	0.571661	-0.806768	0.00200843	0.0628459
1424107_at	X	BC016095	Kif18a	4.92576	1.69368	0.760163	0.00200849	0.0628459
1449650_at	X	BF658463	Etnk1	-4.924	0.176665	-2.50091	0.00201233	0.0628954
1433595_at	X	BB409668	Slc35d1	-4.92334	0.60133	-0.73377	0.00201378	0.0628972
1427347_s_at	X	BC003475	Tubb2	4.92244	1.99518	0.996519	0.00201576	0.0629154
1435682_at	X	BB773089	Lars2	4.9212	1.60325	0.680997	0.00201848	0.0629567
1458218_s_at	X	AU015378	Pde7a	4.91799	1.92599	0.945604	0.00202554	0.0630559
1435845_at	X	BB764479	2900006N09Rik	-4.91721	0.547814	-0.868243	0.00202725	0.0630559
1442156_at	X	BB664243	E030030I06Rik	-4.91853	0.548253	-0.867087	0.00202435	0.0630559
1424217_at	X	U52197	Papola	-4.91771	0.642736	-0.637701	0.00202614	0.0630559
1425396_a_at	X	BC011474	Lck	4.91611	3.4065	1.76829	0.00202967	0.0630875
1429088_at	X	AK007400	MGI:1925139	4.91433	1.80426	0.851411	0.00203362	0.0631668
1424270_at	X	AW105916	Dcamkl1	4.91177	2.95113	1.56127	0.00203928	0.063299
1427095_at	X	BM205949	Cdcp1	-4.90874	0.180773	-2.46775	0.00204602	0.0633774
1449936_at	X	NM_028982	8430419L09Rik	-4.90932	0.249961	-2.00022	0.00204473	0.0633774
1449086_at	X	AF353167	Rnf141	-4.90978	0.559368	-0.838131	0.00204371	0.0633774
1423986_a_at	X	BC010238	MGI:1915044	4.90673	2.00008	1.00006	0.0020505	0.0634725
1436386_x_at	X	BG072059	2610036A22Rik	4.90328	6.21703	2.63622	0.00205822	0.063668
1449382_at	X	NM_133661	Slc6a12	4.90154	1.64352	0.716793	0.00206212	0.0637449
1447748_x_at	X	BB244838	Slc29a2	4.89982	1.73448	0.794505	0.002066	0.0638211
1427280_at	X	AV338343	A230052E19Rik	4.899	2.25843	1.17532	0.00206784	0.0638342
1446014_at	X	AU067791		4.89837	1.48368	0.569182	0.00206927	0.0638345
1415881_at	X	BC010224	Ghitm	4.89633	1.61954	0.69558	0.00207387	0.0639328
1457923_at	X	BB474766	C130045F17Rik	-4.89503	0.545317	-0.874833	0.00207681	0.0639359
1421156_a_at	X	NM_013505	Dsc2	-4.8956	0.549238	-0.864496	0.00207553	0.0639359
1430777_a_at	X	AK014644	Golph3	-4.8932	0.566223	-0.820558	0.00208096	0.0640201
1458830_at	X	BB023508	Fgf14	4.89111	3.7206	1.89554	0.00208572	0.0640648
1438740_at	X	AV167182	Nmt2	-4.89069	0.450505	-1.15039	0.00208668	0.0640648
1450854_at	X	BM232515	Pa2g4	4.89189	1.61718	0.693483	0.00208394	0.0640648
1430605_at	X	AK020571	1700023O11Rik	-4.88341	0.450487	-1.15044	0.00210332	0.0644881
1448163_at	X	NM_011937		-4.88345	0.50567	-0.983731	0.00210324	0.0644881
1449129_a_at	X	AF300870	Csen	4.88044	1.53351	0.616834	0.00211015	0.0646533
1454984_at	X	AV246615	A230075M04Rik	-4.87957	0.401892	-1.31512	0.00211216	0.0646712
1426986_at	X	AV337692	2810485I05Rik	-4.87883	0.582387	-0.779949	0.00211388	0.0646797
1451532_s_at	X	AF297098	Steap	-4.87653	0.324889	-1.62198	0.0021192	0.0647986
1433546_at	X	BB445684	Gns	-4.87424	0.530118	-0.915615	0.00212451	0.0649066
1456383_at	X	BM239987	Rsl1d1	4.87377	1.59442	0.673028	0.00212561	0.0649066
1456862_at	X	AI893638	Six4	-4.87148	0.159445	-2.64887	0.00213092	0.0649453
1427359_at	X	BG067970	A630082K20Rik	-4.87201	0.417629	-1.25971	0.00212968	0.0649453
1441245_a_at	X	BB006567	Gm632	-4.87137	0.59395	-0.751586	0.00213119	0.0649453
1448584_at	X	NM_025822	Rsrc1	4.86746	2.64258	1.40195	0.00214032	0.0650863
1420888_at	X	NM_009743	Bcl2l1	4.86692	1.95152	0.964597	0.0021416	0.0650863
1454054_at	X	AK015488	4930459I23Rik	-4.86796	0.514658	-0.958313	0.00213916	0.0650863
1434723_at	X	BF472685	Traf3ip2	4.86836	1.75664	0.812815	0.00213822	0.0650863
1450699_at	X	NM_009150	Selenbp1	4.86475	2.16642	1.11531	0.00214668	0.065197
1418214_at	X	NM_008451	Klc2	-4.86228	0.540872	-0.886642	0.0021525	0.0653296
1438388_at	X	BB078029		4.86073	3.81694	1.93241	0.00215615	0.0653965
1437742_at	X	BB767504	Rab21	4.85787	1.95874	0.969925	0.00216292	0.0655577
1456114_at	X	BI152841	Cds1	-4.85485	0.255954	-1.96604	0.00217008	0.0655828
1428077_at	X	AK011522	2610024A01Rik	-4.85607	0.314842	-1.6673	0.00216719	0.0655828
1425141_at	X	BE691552	Lactb2	-4.85446	0.504211	-0.9879	0.00217102	0.0655828
1449459_s_at	X	AF403041	Asb13	-4.85548	0.516735	-0.952503	0.00216858	0.0655828
1451135_at	X	BC016637	Gtf2b	4.85638	1.66069	0.731783	0.00216645	0.0655828
1416713_at	X	NM_026481	2700055K07Rik	4.85214	2.51495	1.33053	0.00217655	0.0656841
1437845_x_at	X	BB027731	Pofut2	-4.85183	0.63443	-0.656467	0.00217729	0.0656841
1429363_at	X	BB815335	D8Ertd531e	-4.84905	0.439786	-1.18513	0.00218394	0.0657364
1430686_at	X	AK014719	4833418N02Rik	-4.84973	0.470721	-1.08706	0.00218232	0.0657364
1433504_at	X	AW547988	Pygb	4.84955	1.95644	0.968228	0.00218275	0.0657364
1447570_s_at	X	BB119963	Akap10	4.84867	1.53341	0.616745	0.00218485	0.0657364
1440240_at	X	BB442010	MGI:2387153	4.84611	3.09645	1.63062	0.00219099	0.0658059
1449027_at	X	AF378088	Rhou	4.84696	2.97826	1.57447	0.00218894	0.0658059
1453304_s_at	X	BM245572	Ly6e	4.84528	2.13768	1.09605	0.00219299	0.0658059
1451989_a_at	X	BC027056	Mapre2	4.8455	1.511	0.595504	0.00219247	0.0658059
1426345_at	X	BB005298	Prepl	4.84404	1.76512	0.819766	0.00219597	0.0658514
1455886_at	X	BB385581	Cbl	4.84174	2.74211	1.45528	0.00220152	0.0659739
1448182_a_at	X	NM_009846	Cd24a	4.83984	1.89991	0.925934	0.00220612	0.0660241
1427317_at	X	BM229452	Kin	4.84042	1.69859	0.764334	0.00220472	0.0660241
1448330_at	X	NM_010358	Gstm1	-4.83905	0.58779	-0.766626	0.00220804	0.0660376
1459141_at	X	BB667838	1810008I18Rik	-4.83665	0.358777	-1.47884	0.00221388	0.0661284
1436217_at	X	BQ174706	Zfp148	4.83635	2.3295	1.22002	0.0022146	0.0661284
1422866_at	X	NM_007731		-4.83419	0.553402	-0.8536	0.00221987	0.0661284
1442386_at	X	BB318879	C030010B13Rik	-4.83435	0.553639	-0.852983	0.00221947	0.0661284
1416831_at	X	AI649303	Neu1	-4.83518	0.557077	-0.844053	0.00221744	0.0661284
1443899_at	X	BM230782	BC028799	-4.835	0.625957	-0.675865	0.00221789	0.0661284
1430660_at	X	AV291471	Syt11	4.82982	4.09377	2.03343	0.00223055	0.0662379
1446583_at	X	BB211117		-4.82949	0.363675	-1.45928	0.00223137	0.0662379
1419489_at	X	BB804965	AW049604	4.82909	2.61695	1.38789	0.00223236	0.0662379
1457042_at	X	BB328287		4.83154	1.89782	0.924341	0.00222634	0.0662379
1416779_at	X	BE197945	Sdpr	4.82911	1.76207	0.817273	0.00223229	0.0662379
1451271_a_at	X	BG070487	Acat1	-4.83061	0.596887	-0.744471	0.00222862	0.0662379
1420838_at	X	AK018789	Ntrk2	-4.82833	0.36936	-1.4369	0.0022342	0.0662491
1426989_at	X	AV341395	Clstn3	4.8276	1.92195	0.94257	0.002236	0.0662588
1425378_at	X	BC004027	Herc1	-4.82595	0.509068	-0.974069	0.00224008	0.066293
1448895_a_at	X	NM_009819	Catna2	4.82594	1.48028	0.56587	0.0022401	0.066293
1439524_at	X	BG973923	Dnajb4	-4.82459	0.464662	-1.10575	0.00224343	0.0663072
1418452_at	X	BB522409	Gng2	4.82455	1.68206	0.750231	0.00224352	0.0663072
1453421_at	X	AK002636		4.82031	2.76131	1.46535	0.00225403	0.0665744
1421815_at	X	AF353717	Epdr2	4.81804	1.96928	0.977665	0.00225966	0.0666757
1448493_at	X	NM_026420	Paip2	4.81774	1.8015	0.8492	0.00226042	0.0666757
1451538_at	X	BC024958	Sox9	4.81492	4.57823	2.19479	0.00226746	0.0667088
1431323_at	X	AK018072	Lztfl1	4.8155	2.50933	1.3273	0.00226599	0.0667088
1455078_at	X	BG075662		4.81601	1.85894	0.894483	0.00226473	0.0667088
1426453_at	X	AW763881	Pitrm1	-4.81545	0.659287	-0.601022	0.00226613	0.0667088
1437639_at	X	BF228051	3321401G04Rik	4.8142	2.3308	1.22083	0.00226925	0.0667179
1442344_at	X	BE648906	Ap1gbp1	-4.81264	0.510469	-0.970106	0.00227315	0.0667457
1438797_at	X	BB078988	6330509M05Rik	-4.81312	0.546252	-0.872361	0.00227195	0.0667457
1458440_at	X	BB827631		-4.81129	0.549526	-0.863741	0.00227654	0.0668018
1449814_at	X	NM_008043	Frat1	4.81027	1.8181	0.862434	0.00227908	0.0668329
1450350_a_at	X	NM_030887	MGI:1932093	4.80816	2.57798	1.36624	0.00228441	0.0669457
1423825_at	X	BC018381	5031439A09Rik	-4.80684	0.272307	-1.87669	0.00228772	0.0669555
1423396_at	X	AK018763	Agt	4.80734	2.85799	1.515	0.00228648	0.0669555
1427573_at	X	Y11896	Chic1	-4.80287	0.352197	-1.50554	0.00229779	0.0672065
1444281_at	X	BB519823	Camk2d	4.80088	3.41177	1.77052	0.00230282	0.0672679
1424300_at	X	BC025157	Gemin6	-4.80086	0.558108	-0.841384	0.00230287	0.0672679
1455137_at	X	AW536472	Rapgef5	4.80026	2.29483	1.19839	0.00230439	0.0672688
1450107_a_at	X	NM_023132	Renbp	4.79759	1.96259	0.97276	0.0023112	0.0674241
1438810_at	X	BG069546	D10Ertd755e	4.7969	1.57785	0.657961	0.00231296	0.0674316
1439549_at	X	BB164509	Gm368	4.79525	5.63317	2.49395	0.0023172	0.0674679
1455820_x_at	X	BB138434	Scarb1	-4.79569	0.484331	-1.04593	0.00231607	0.0674679
1431737_at	X	AK004585		-4.79005	0.255866	-1.96654	0.00233055	0.0676855
1417429_at	X	BC011229	Fmo1	-4.78966	0.324758	-1.62256	0.00233153	0.0676855
1435355_at	X	AI595938	Neb	4.78958	1.93189	0.950013	0.00233175	0.0676855
1435695_a_at	X	AA673177	A030007L17Rik	-4.78999	0.589497	-0.762444	0.00233068	0.0676855
1417848_at	X	AW413620	MGI:2180715	4.78942	1.66407	0.734713	0.00233217	0.0676855
1422936_at	X	NM_008552	Mas1	4.78842	1.88943	0.917948	0.00233473	0.0677162
1434190_at	X	BG071956	Sms	4.78634	1.8235	0.866709	0.00234012	0.067829
1448438_at	X	NM_033562	Derl2	-4.78426	0.373792	-1.41969	0.00234551	0.0678543
1437928_at	X	AV225493	Pcdh12	-4.7854	0.552966	-0.854737	0.00234255	0.0678543
1420383_a_at	X	BC016197	Col4a3bp	-4.78476	0.5693	-0.81274	0.0023442	0.0678543
1438718_at	X	AW046863	Fgf9	-4.78339	0.572131	-0.805582	0.00234776	0.067876
1429159_at	X	AK018605	4631408O11Rik	4.78028	6.01373	2.58826	0.00235586	0.067882
1433716_x_at	X	BB284482		4.77696	5.7951	2.53483	0.00236453	0.067882
1436293_x_at	X	AI852300	D1Ertd471e	4.77777	5.03729	2.33265	0.00236242	0.067882
1443225_at	X	BB396526	Acvr1c	-4.77986	0.225981	-2.14573	0.00235696	0.067882
1430756_at	X	AV292658	5430427G11Rik	-4.77713	0.305133	-1.71249	0.00236408	0.067882
1455796_x_at	X	BB549310	Olfm1	4.7798	2.90202	1.53706	0.00235711	0.067882
1423797_at	X	BC026817	Aacs	-4.77728	0.426616	-1.22899	0.0023637	0.067882
1450067_a_at	X	NM_023397	1810034K20Rik	-4.77792	0.489886	-1.02948	0.00236202	0.067882
1452270_s_at	X	AF197159	Cubn	4.77989	2.01764	1.01267	0.00235687	0.067882
1418286_a_at	X	NM_010110	Efnb1	4.77966	1.90402	0.929052	0.00235747	0.067882
1457695_at	X	C76297	Ap1gbp1	-4.78192	0.525868	-0.927229	0.0023516	0.067882
1449516_a_at	X	NM_019492	Rgs3	-4.77341	0.460118	-1.11993	0.00237384	0.068106
1456768_a_at	X	AV319507	Mmrn2	-4.77239	0.34229	-1.54671	0.00237652	0.0681395
1451723_at	X	BC018506	Cnot6l	-4.76981	0.321263	-1.63817	0.00238335	0.0682484
1431228_s_at	X	AA120741	Ppp2r3a	-4.77025	0.676676	-0.563463	0.00238218	0.0682484
1436106_x_at	X	BI689456	2310015A05Rik	4.76914	1.59924	0.677383	0.00238512	0.0682558
1456097_a_at	X	BB830191	Itgb3bp	-4.76819	0.486983	-1.03806	0.00238762	0.068284
1435493_at	X	AV297961	Dsp	-4.75659	0.0655838	-3.93052	0.00241853	0.0684876
1439634_at	X	AW490446	4930505D03Rik	-4.75661	0.232086	-2.10727	0.00241849	0.0684876
1417411_at	X	NM_021432	Nap1l5	4.76098	4.17484	2.06172	0.00240678	0.0684876
1429267_at	X	AW060409	Thea	-4.7598	0.281957	-1.82645	0.00240993	0.0684876
1452766_at	X	AK013631	2900041A09Rik	4.76359	2.74573	1.45719	0.00239982	0.0684876
1419672_at	X	BB308491	Spock1	4.76328	2.42333	1.27699	0.00240065	0.0684876
1416845_at	X	NM_133804	Hspa5bp1	4.7596	2.37789	1.24968	0.00241048	0.0684876
1452714_at	X	AK004560	1200003E16Rik	4.76276	2.36256	1.24035	0.00240204	0.0684876
1425388_a_at	X	BC023354	Tpk1	-4.75841	0.425775	-1.23184	0.00241365	0.0684876
1438639_x_at	X	BB045793	4933417E01Rik	-4.7591	0.494306	-1.01652	0.00241181	0.0684876
1451462_a_at	X	AF013486	Ifnar2	4.75584	2.01408	1.01012	0.00242055	0.0684876
1442004_at	X	BB346825		-4.75686	0.51892	-0.946415	0.00241783	0.0684876
1421827_at	X	AK004739	Dll4	-4.75903	0.5461	-0.872764	0.00241199	0.0684876
1442436_at	X	BB020444	Fn3k	-4.75835	0.555029	-0.849364	0.00241383	0.0684876
1452895_at	X	AK011438	Fbxo45	4.75585	1.75276	0.809628	0.00242052	0.0684876
1425015_at	X	AV221401	Ephb2	4.75736	1.51328	0.597677	0.00241648	0.0684876
1425490_a_at	X	AK017549	Wdr13	-4.76219	0.686946	-0.541732	0.00240356	0.0684876
1416454_s_at	X	NM_007392	Acta2	-4.75444	0.309558	-1.69172	0.00242433	0.0685086
1433655_at	X	AV024351	Rnf141	-4.75477	0.606086	-0.722406	0.00242343	0.0685086
1420184_at	X	AI036317	Lor	-4.75236	0.318948	-1.64861	0.00242993	0.0686239
1424383_at	X	BC003277	BC003277	-4.75072	0.523633	-0.933373	0.00243435	0.0686798
1434331_at	X	BG072783	Eif2c1	-4.7505	0.638531	-0.647172	0.00243496	0.0686798
1438724_at	X	AI875442	Osbpl3	-4.74862	0.540689	-0.887129	0.00244005	0.0687803
1456885_at	X	BB764474	LOC435258	4.748	3.75062	1.90713	0.00244174	0.068785
1424008_a_at	X	BC021788	Rbpms2	-4.74669	0.493725	-1.01822	0.00244529	0.0688421
1424699_at	X	BC006583	4921511K06Rik	-4.74549	0.602049	-0.732047	0.00244855	0.0688908
1448557_at	X	NM_024244	1200015N20Rik	4.74103	3.75499	1.90881	0.00246072	0.0690956
1422474_at	X	BM246564	Pde4b	4.7409	3.42137	1.77458	0.00246107	0.0690956
1426690_a_at	X	AI326423	Srebf1	-4.74002	0.43854	-1.18922	0.00246349	0.0690956
1451152_a_at	X	BC027319	Atp1b1	4.74039	1.62288	0.698553	0.00246247	0.0690956
1452338_s_at	X	AA172344	Itsn1	4.74054	1.61302	0.689764	0.00246207	0.0690956
1459723_at	X	AI852580	AI852580	-4.73473	0.272159	-1.87748	0.00247803	0.0690964
1441835_x_at	X	BB541632	Mtmr11	4.73569	2.84695	1.50942	0.00247538	0.0690964
1437110_at	X	BM232998	2810474O19Rik	4.73656	2.78814	1.4793	0.002473	0.0690964
1437051_at	X	AV300013	Dffb	-4.73444	0.501009	-0.997091	0.00247884	0.0690964
1445297_at	X	AW121945		4.73586	1.88995	0.918351	0.00247491	0.0690964
1457825_x_at	X	BB515151	Tcn2	-4.73527	0.54063	-0.887285	0.00247653	0.0690964
1452008_at	X	AK018685	9130422G05Rik	-4.73645	0.561471	-0.832716	0.00247328	0.0690964
1423098_at	X	BQ257745	Capn7	-4.73856	0.565063	-0.823518	0.0024675	0.0690964
1440940_at	X	BE949510	Cacnb1	4.73654	1.76587	0.820379	0.00247306	0.0690964
1455987_at	X	BF148622	Sec61a1	-4.73573	0.588887	-0.763937	0.00247526	0.0690964
1434132_at	X	BE648090	E430025E21Rik	-4.7329	0.656725	-0.606638	0.00248309	0.0691722
1453474_at	X	AI467583	1300007F04Rik	-4.7285	0.354355	-1.49673	0.00249529	0.0694693
1450683_at	X	NM_019754	Tagln3	4.72787	4.51945	2.17615	0.00249704	0.0694749
1450757_at	X	NM_009866	Cdh11	4.72711	5.39633	2.43198	0.00249916	0.0694911
1448490_at	X	NM_133770	Adck4	4.72356	1.52464	0.608464	0.00250907	0.0697237
1427163_at	X	AI646734	Ubr2	-4.72268	0.601847	-0.73253	0.00251153	0.0697491
1416697_at	X	NM_010074	Dpp4	-4.72189	0.217466	-2.20114	0.00251374	0.0697675
1442016_at	X	BQ174740	D630004N19Rik	4.72118	3.02642	1.59761	0.00251572	0.0697795
1423451_at	X	AI574180	Pgrmc1	4.7149	2.61647	1.38762	0.00253341	0.0701673
1424233_at	X	BC002076	Meox2	-4.71461	0.643116	-0.636849	0.00253425	0.0701673
1428407_at	X	BG073366	Hnrpa0	4.71456	1.45458	0.540599	0.00253437	0.0701673
1455369_at	X	BQ174146	Apba1	-4.71352	0.613647	-0.704518	0.00253733	0.0702062
1426708_at	X	BC003908	Antxr2	4.71283	2.451	1.29337	0.00253927	0.0702168
1452319_at	X	BM230481	Zfp82	4.71204	1.75472	0.811239	0.0025415	0.0702355
1455492_at	X	BB313577	B330016D10Rik	-4.71145	0.492751	-1.02107	0.00254318	0.0702388
1448684_at	X	NM_025800	Ppp1r2	4.70892	1.80889	0.855104	0.00255038	0.0703945
1451322_at	X	BC024580	2310016A09Rik	4.70797	2.00087	1.00062	0.00255308	0.0704261
1441206_at	X	BB107526	Synpo2	-4.70268	0.420357	-1.25031	0.00256822	0.0708004
1416700_at	X	BC009002	Rhoe	4.69899	1.82214	0.86563	0.00257885	0.0710499
1440116_at	X	AW558117	Atp6v0a4	4.69531	1.58632	0.665681	0.00258947	0.071299
1417798_at	X	NM_133707	1810019J16Rik	-4.69326	0.456149	-1.13242	0.00259543	0.0714193
1460564_at	X	BB401995	Suhw2	-4.69227	0.687589	-0.540381	0.00259832	0.0714554
1457333_at	X	AV259481	Sdk2	-4.69071	0.682579	-0.550932	0.00260286	0.0715365
1427146_at	X	BB356222	AI790298	4.68855	1.90569	0.93031	0.00260915	0.0716628
1442062_at	X	AV232667	Smad2	4.68756	1.89983	0.925872	0.00261204	0.0716628
1430656_a_at	X	BF318739	2210409M21Rik	-4.68731	0.548373	-0.866771	0.00261279	0.0716628
1427485_at	X	AF237627	Lmod1	-4.68696	0.624306	-0.679675	0.00261381	0.0716628
1420439_at	X	NM_009440	Tsx	-4.68153	0.243813	-2.03615	0.00262974	0.0718064
1457886_at	X	BG075804	C030036D22Rik	4.68284	2.57871	1.36665	0.00262591	0.0718064
1424124_at	X	BC026425	Mospd2	-4.6839	0.474153	-1.07658	0.00262277	0.0718064
1440015_at	X	BB528896		4.68171	1.92021	0.941266	0.00262921	0.0718064
1440728_at	X	BB283560	Kcnma1	4.68215	1.91174	0.93489	0.00262793	0.0718064
1424242_at	X	BC023146	Bphl	-4.68277	0.634476	-0.656363	0.0026261	0.0718064
1455890_x_at	X	BB709603	Snrpn	4.68138	1.54117	0.624023	0.00263019	0.0718064
1419188_s_at	X	NM_011336	Ccl27	4.68022	1.75998	0.815563	0.00263362	0.0718565
1444992_at	X	BM239362	Chst11	-4.67943	0.461538	-1.11548	0.00263596	0.0718768
1445454_at	X	BG066542	E430002G05Rik	4.67801	3.02379	1.59636	0.00264015	0.0719476
1440091_at	X	BB212184	Mrg1	-4.67616	0.136436	-2.8737	0.00264562	0.0720097
1429269_at	X	BE992549	LOC73072	4.67659	4.27384	2.09553	0.00264434	0.0720097
1436968_x_at	X	BB328076	4930429H24Rik	4.67543	3.60888	1.85155	0.00264779	0.0720253
1438200_at	X	BB065799	Sulf1	4.66766	1.98664	0.99033	0.00267099	0.0726126
1448832_a_at	X	BC014803	Cplx1	4.66645	3.08919	1.62723	0.00267462	0.0726526
1455176_a_at	X	BF457392	Syt11	4.6661	1.85217	0.889213	0.00267568	0.0726526
1455163_at	X	AV351082	Gnpda2	-4.66449	0.554817	-0.849917	0.00268052	0.0727402
1451756_at	X	D88690	Flt1	-4.66293	0.401533	-1.31641	0.0026852	0.0728097
1434582_at	X	AV173869	D14Ertd171e	-4.66124	0.469458	-1.09093	0.00269032	0.0728097
1448611_at	X	NM_133791	D8Ertd594e	4.66228	2.00049	1.00035	0.00268716	0.0728097
1437502_x_at	X	BB560574	Cd24a	4.66096	1.69962	0.765208	0.00269116	0.0728097
1441641_at	X	BB661265		-4.6615	0.622604	-0.683613	0.00268952	0.0728097
1418238_at	X	AV221988	Ivd	-4.65751	0.389559	-1.36009	0.00270162	0.073049
1420277_at	X	AV245881		-4.65536	0.339475	-1.55862	0.00270815	0.0731818
1438134_at	X	AV341417	Pcdh10	4.65246	2.61335	1.3859	0.002717	0.0733769
1451175_at	X	BC019390	Spcs3	-4.6519	0.435558	-1.19906	0.00271872	0.0733795
1449563_at	X	NM_007727	Cntn1	-4.64982	0.249094	-2.00524	0.00272508	0.0734632
1438759_x_at	X	AU046270		-4.65008	0.5246	-0.930709	0.00272429	0.0734632
1423670_a_at	X	BC021839	Srpr	-4.64556	0.546311	-0.872207	0.00273819	0.0737285
1417189_at	X	NM_011190	Psme2	4.64588	1.71345	0.776903	0.0027372	0.0737285
1459801_at	X	BB189298	B3galt5	-4.64421	0.384306	-1.37967	0.00274236	0.0737967
1425667_at	X	AF416923	Thea	-4.64187	0.317347	-1.65587	0.00274959	0.073947
1418591_at	X	NM_021422	Dnaja4	-4.63987	0.493981	-1.01747	0.00275581	0.0740701
1425029_a_at	X	BC025020	Oact2	-4.63854	0.259219	-1.94776	0.00275992	0.0741364
1453078_at	X	AK018397	8430408J07Rik	4.63776	2.02206	1.01583	0.00276235	0.0741577
1420142_s_at	X	AA672939	Pa2g4	4.63531	1.58692	0.666228	0.00277	0.0743188
1438078_at	X	BF730550		-4.63144	0.503742	-0.989242	0.00278211	0.0745993
1427394_at	X	AB030734	Igf2as	-4.62995	0.2093	-2.25635	0.0027868	0.0746807
1429273_at	X	AK014221	MGI:1920480	4.62672	5.83651	2.54511	0.00279697	0.0747674
1419665_a_at	X	NM_019738	Nupr1	4.62637	5.24246	2.39024	0.00279808	0.0747674
1456805_a_at	X	BE945978	C030010B13Rik	-4.62564	0.288645	-1.79263	0.00280039	0.0747674
1442157_at	X	BB314361	A930041H05Rik	4.62596	3.422	1.77484	0.00279937	0.0747674
1460574_at	X	BB038914	6030410K14Rik	4.6245	3.03635	1.60234	0.00280397	0.0747674
1420276_x_at	X	AV245881		-4.627	0.387399	-1.36811	0.00279608	0.0747674
1449875_s_at	X	NM_010395	H2-T10	4.62419	2.47448	1.30713	0.00280496	0.0747674
1454682_at	X	BE994111	A430005L14Rik	-4.6249	0.53532	-0.901527	0.00280273	0.0747674
1459665_s_at	X	BB800078	Mrvi1	-4.62694	0.56352	-0.827461	0.00279628	0.0747674
1421487_a_at	X	NM_010878	Nck1	-4.62263	0.67842	-0.55975	0.00280992	0.0748555
1433579_at	X	BG068678	Tmem30b	-4.62125	0.402363	-1.31343	0.0028143	0.0749279
1424271_at	X	AW105916	Dcamkl1	4.61903	3.69841	1.8869	0.00282136	0.0750714
1418526_at	X	NM_010178	Fusip1	-4.61687	0.597447	-0.743116	0.00282826	0.0752108
1440763_at	X	AW489347		4.61337	2.5581	1.35508	0.00283946	0.0754641
1415805_at	X	NM_025469	Clps	4.60789	11.7764	3.55783	0.00285711	0.0757101
1418872_at	X	NM_011075	Abcb1b	4.60818	4.16819	2.05942	0.00285617	0.0757101
1455978_a_at	X	BB338441	Matn2	4.60799	3.02013	1.59461	0.00285681	0.0757101
1448315_a_at	X	NM_133705	Pycr2	-4.60876	0.446476	-1.16335	0.00285431	0.0757101
1434680_at	X	BM208085	Plekhg3	-4.60859	0.625003	-0.678066	0.00285487	0.0757101
1429686_at	X	BG070811	Polr3f	-4.60594	0.536383	-0.898666	0.00286342	0.0758328
1459357_at	X	BB387126	Nfasc	4.60346	1.50808	0.592717	0.00287147	0.0760014
1436862_at	X	BB543070	Doc2a	4.60185	2.06892	1.04888	0.00287672	0.0760955
1424639_a_at	X	BC025440	Hmgcl	-4.60024	0.670838	-0.575963	0.00288198	0.07619
1420933_a_at	X	AI746570	Eya3	-4.5978	0.495556	-1.01288	0.00288994	0.076311
1452253_at	X	AK018666	Crim1	4.59805	1.81828	0.862577	0.00288911	0.076311
1436921_at	X	BG072708	Atp7a	-4.59698	0.505541	-0.984101	0.00289264	0.0763376
1435703_at	X	AW045947	2810457I06Rik	4.59547	2.35239	1.23413	0.00289758	0.076421
1424941_at	X	BC016579	BC016579	4.59498	2.15802	1.10971	0.00289919	0.076421
1435705_at	X	BB305660	LOC232875	4.59414	2.7605	1.46493	0.00290195	0.0764491
1457558_at	X	AV325555	A330050F15Rik	-4.5928	0.466036	-1.10149	0.00290636	0.0765205
1429131_at	X	AV010904	Ube2v2	4.59055	2.9962	1.58314	0.0029138	0.0766717
1418195_at	X	BG965198	Galnt10	-4.58725	0.498166	-1.0053	0.00292471	0.0768691
1427461_at	X	BI102160	BC005561	-4.58732	0.549336	-0.864239	0.00292448	0.0768691
1434148_at	X	BB364520	Tcf4	4.58673	1.86956	0.902703	0.00292643	0.0768695
1451045_at	X	BE648447	Syt13	-4.58579	0.320955	-1.63956	0.00292957	0.0769071
1434638_at	X	BM938299		4.58457	4.43697	2.14957	0.00293362	0.0769688
1436646_at	X	BB389250	Rtdr1	4.58321	14.673	3.8751	0.00293814	0.0769816
1460441_at	X	BF660409	Zxda	-4.58324	0.45122	-1.1481	0.00293805	0.0769816
1445260_at	X	BB029606	Tes3	-4.58289	0.639999	-0.643859	0.00293923	0.0769816
1436630_at	X	AI550443		-4.58081	0.307209	-1.70271	0.00294617	0.0770739
1455406_at	X	AV251542		4.5813	2.52209	1.33462	0.00294453	0.0770739
1435068_at	X	BQ174042	Pip5k2b	4.58027	1.89128	0.919362	0.00294797	0.077076
1433500_at	X	AV260555	B930096L08Rik	4.57891	3.74497	1.90495	0.00295253	0.0771297
1455082_at	X	AW545867	Cblb	4.57864	2.18789	1.12954	0.00295344	0.0771297
1424451_at	X	BC019882	MGC29978	4.57565	2.76004	1.46469	0.00296347	0.0773469
1416992_at	X	NM_008595	Mfng	-4.57298	0.509218	-0.973646	0.00297248	0.0775371
1449378_at	X	NM_010666	Krt1-c29	-4.57171	0.354756	-1.4951	0.00297679	0.0776048
1433573_x_at	X	BI713841	Prss2	4.57085	21.0414	4.39516	0.00297971	0.0776359
1459655_at	X	BE686439		4.57017	1.71066	0.774552	0.002982	0.0776509
1437378_x_at	X	BB224405	Scarb1	-4.56928	0.438938	-1.18791	0.00298501	0.0776844
1437626_at	X	BB031791	Zfp36l2	4.56825	2.07686	1.05441	0.0029885	0.0777303
1419493_a_at	X	BC002036	Tpd52	-4.56631	0.613399	-0.705102	0.00299511	0.0778573
1426992_at	X	AV337591	Xpr1	4.56522	1.72847	0.789497	0.00299883	0.077873
1423890_x_at	X	BC027319	Atp1b1	4.56512	1.64509	0.718167	0.00299917	0.077873
1456813_at	X	AI854058		4.56419	2.1037	1.07293	0.00300235	0.0779108
1460370_at	X	AF362952	Top1mt	4.56235	1.55438	0.636339	0.00300865	0.0780293
1429601_x_at	X	AK003824	C630010D07Rik	4.56022	3.16954	1.66428	0.00301594	0.0780348
1419654_at	X	NM_009389	Tle3	-4.56132	0.428275	-1.22339	0.00301218	0.0780348
1454733_at	X	BB138330	Card4	-4.55986	0.438957	-1.18785	0.00301716	0.0780348
1455944_at	X	BB467812	C330029B10Rik	-4.55976	0.550767	-0.860486	0.00301751	0.0780348
1415929_at	X	AU080586	Map1lc3b	4.56122	1.50149	0.586392	0.0030125	0.0780348
1441116_at	X	BG068961		4.55911	2.20875	1.14323	0.00301975	0.0780479
1429119_at	X	AK005287	4833421E05Rik	-4.55771	0.547244	-0.869743	0.00302458	0.0781281
1442166_at	X	BB273427	Cpne5	-4.55664	0.603823	-0.727803	0.00302825	0.078178
1434531_at	X	BB400317	GnT-IX	4.5543	1.7974	0.845914	0.00303633	0.0783418
1453885_at	X	AK012771	Slc24a2	-4.55374	0.523086	-0.934879	0.00303829	0.0783475
1447460_at	X	AI551249	Rpl5	4.54968	2.29285	1.19714	0.00305237	0.0785559
1420501_at	X	NM_007869	Dnajc1	-4.54967	0.527655	-0.922334	0.00305241	0.0785559
1437216_at	X	BB498608	A430106J12Rik	4.5494	1.79152	0.841182	0.00305334	0.0785559
1443696_s_at	X	AI035669	Habp2	4.54995	1.45396	0.539983	0.00305144	0.0785559
1442363_at	X	BB461471	1110012J17Rik	-4.54689	0.477748	-1.06568	0.0030621	0.0786021
1436596_at	X	BG092470	H2afv	4.54639	1.94681	0.961114	0.00306385	0.0786021
1450500_at	X	AW012751	Uhmk1	-4.54669	0.569138	-0.813149	0.00306278	0.0786021
1440685_at	X	BB205199		-4.54756	0.633151	-0.659378	0.00305976	0.0786021
1436388_a_at	X	BB763097	3830406C13Rik	-4.54667	0.657185	-0.605628	0.00306285	0.0786021
1434857_at	X	BB183320	AI894139	4.54459	2.06388	1.04536	0.00307015	0.0786836
1458652_at	X	BM055474	2410014A08Rik	-4.54448	0.577454	-0.792222	0.00307051	0.0786836
1416712_at	X	NM_008820	Pep4	-4.54001	0.659401	-0.600772	0.00308621	0.0790411
1428739_at	X	BB772205	Dnaic1	-4.53892	0.379259	-1.39874	0.00309006	0.0790946
1445697_at	X	AI594688	LOC270387	4.53747	2.06663	1.04728	0.00309518	0.0791191
1425107_a_at	X	D17444	Lifr	-4.53763	0.606805	-0.720694	0.00309463	0.0791191
1427837_at	X	U25103	Igk-V32	-4.53716	0.684612	-0.546641	0.00309628	0.0791191
1426272_at	X	BG070844	Lmbr1	-4.53588	0.657937	-0.603978	0.00310079	0.0791896
1440006_at	X	BB027397	E4f1	-4.53396	0.420685	-1.24919	0.0031076	0.0793013
1427552_a_at	X	AB041613	Gstz1	-4.53337	0.501175	-0.996613	0.00310969	0.0793013
1427324_at	X	BC022593	LOC330189	-4.53267	0.602991	-0.729792	0.0031122	0.0793013
1428970_at	X	AV113878	Mak3	4.53302	1.57508	0.655423	0.00311093	0.0793013
1424734_at	X	AF169826	Rasgrf1	-4.53026	0.233369	-2.09932	0.00312078	0.0794752
1426615_s_at	X	AV006122	Ndrg4	4.52851	2.42153	1.27592	0.00312701	0.0794991
1455555_at	X	BF224468	AV071699	-4.52929	0.509924	-0.971645	0.00312423	0.0794991
1455716_at	X	BB313560		-4.52891	0.529647	-0.916898	0.0031256	0.0794991
1426882_at	X	AV273537	Ube3c	-4.52763	0.525595	-0.927977	0.00313016	0.0795134
1459721_at	X	BF662619		4.52737	1.72578	0.787248	0.0031311	0.0795134
1460572_a_at	X	BQ178976	Zfp511	-4.52642	0.631894	-0.662246	0.00313451	0.0795551
1434859_at	X	BB127793	Umps	4.52572	2.21476	1.14715	0.003137	0.0795737
1450755_at	X	BB539054	Sidt2	4.52484	1.66331	0.734059	0.00314018	0.0796094
1430764_at	X	AV264776	1700023F06Rik	-4.52369	0.429527	-1.21918	0.0031443	0.0796244
1422547_at	X	L25255	Ranbp1	4.52392	1.59591	0.674376	0.00314348	0.0796244
1429188_at	X	AK008096	Cox11	-4.52275	0.631019	-0.664246	0.00314768	0.0796654
1456495_s_at	X	BG070848	Osbpl6	4.52161	2.72151	1.44441	0.00315179	0.07968
1436674_at	X	AW489945	D11Ertd333e	4.52171	1.63215	0.706776	0.00315142	0.07968
1440270_at	X	BQ175704	Fgf12	4.52001	2.46317	1.30052	0.00315756	0.0797811
1439148_a_at	X	BE914497	Pfkl	-4.51906	0.518691	-0.947052	0.00316098	0.0797843
1418939_at	X	NM_008250	Hlx1	-4.519	0.542209	-0.88308	0.00316123	0.0797843
1417027_at	X	BB283676	Trim2	4.51737	2.68375	1.42425	0.00316713	0.0798886
1436376_s_at	X	C85414	AI461933	-4.51644	0.660119	-0.599202	0.00317048	0.0799283
1433745_at	X	BB080177		-4.51572	0.44792	-1.15869	0.00317312	0.0799502
1437414_at	X	AW987152	Zfp217	4.51353	2.00788	1.00567	0.00318107	0.0801059
1455807_at	X	AV332105	Tspyl5	4.51078	1.92619	0.945752	0.00319112	0.0803139
1459895_at	X	BI083334	C030010B13Rik	-4.50924	0.50225	-0.993523	0.00319673	0.0804104
1423012_at	X	NM_018801	Syt7	-4.50847	0.637437	-0.649645	0.00319956	0.0804366
1447495_at	X	AI850911	Fank1	4.50727	3.94405	1.97968	0.00320395	0.0804573
1441540_at	X	BB529533	Ncoa7	4.50756	2.69649	1.43108	0.00320289	0.0804573
1437227_at	X	BB426721	2900073H19Rik	4.50595	1.61902	0.695117	0.00320883	0.0805351
1436756_x_at	X	BB114220	Hadhsc	-4.50481	0.294568	-1.76333	0.00321301	0.0805738
1444242_at	X	AI606070		-4.50456	0.322643	-1.63199	0.00321395	0.0805738
1455458_x_at	X	AU044197	Gmppa	-4.50351	0.63903	-0.646045	0.00321779	0.0806253
1447412_at	X	AI853452	B230208H17Rik	-4.50298	0.399881	-1.32236	0.00321975	0.0806296
1434561_at	X	BI648411	Asxl1	4.50244	1.74645	0.804429	0.00322176	0.0806353
1425398_at	X	BC011440	Hist1h2bb	-4.50018	0.251871	-1.98924	0.00323013	0.0807104
1417673_at	X	NM_016719	Grb14	-4.50044	0.468307	-1.09447	0.00322915	0.0807104
1441261_at	X	BE947089	G630024C07Rik	-4.50085	0.674285	-0.56857	0.00322763	0.0807104
1435105_at	X	BG066986	1110061N23Rik	4.49955	2.44127	1.28763	0.00323245	0.0807148
1431931_a_at	X	AK004012	Rabl2a	4.49893	1.73399	0.794095	0.00323474	0.0807148
1460436_at	X	BI652065	Ndst1	4.49868	1.72367	0.78548	0.00323568	0.0807148
1420643_at	X	NM_008494		4.49809	1.62044	0.696388	0.00323789	0.0807252
1449531_at	X	BC003726	Leprel2	4.49753	1.77166	0.825102	0.00323994	0.0807317
1428942_at	X	AA796766	Mt2	-4.49518	0.356431	-1.4883	0.0032487	0.0808608
1439770_at	X	BB387298	6430598A04Rik	4.49543	1.92604	0.945634	0.00324777	0.0808608
1445504_at	X	BB049966	LOC331392	4.49438	2.05866	1.0417	0.00325169	0.0808906
1423909_at	X	BC010831	0610011I04Rik	4.49319	2.49039	1.31637	0.00325613	0.0809444
1451336_at	X	BC021632	Lgals4	-4.49236	0.442538	-1.17613	0.00325924	0.0809444
1438082_at	X	BB279158	2310028N02Rik	-4.49279	0.553902	-0.852296	0.00325764	0.0809444
1425309_at	X	AF411816	Catsper2	-4.49098	0.517944	-0.949132	0.00326439	0.0810277
1420624_a_at	X	NM_016794	Vamp8	-4.48831	0.265575	-1.91281	0.00327443	0.0812322
1451552_at	X	BC019519		-4.48439	0.442982	-1.17468	0.00328921	0.0814196
1416160_at	X	AI463873	Nr2f2	4.48458	2.23579	1.16079	0.00328851	0.0814196
1436605_at	X	BB022982	Tkt	4.48522	1.58859	0.667751	0.00328606	0.0814196
1449674_s_at	X	C76364	Pdcd6ip	-4.48478	0.671772	-0.573957	0.00328773	0.0814196
1443874_at	X	AV345094	2810002I04Rik	-4.4835	0.545484	-0.874392	0.00329257	0.0814582
1434414_at	X	BM227994	D15Bwg0759e	-4.48019	0.430942	-1.21443	0.00330513	0.0817102
1420621_a_at	X	NM_007471	App	4.47986	1.9525	0.965322	0.00330638	0.0817102
1446669_at	X	BB038386	Ebf1	4.47428	1.56112	0.642586	0.00332767	0.0821913
1440435_at	X	BB126077	Ky	-4.47197	0.182346	-2.45525	0.00333653	0.0821986
1430718_s_at	X	AV313469	1700030A21Rik	-4.47242	0.367101	-1.44575	0.00333482	0.0821986
1422690_at	X	AF003823	Sptlc1	-4.47215	0.6238	-0.680844	0.00333585	0.0821986
1435759_at	X	BB499142		4.47088	1.58298	0.662644	0.00334073	0.0821986
1418954_at	X	NM_018883		-4.47228	0.636671	-0.651381	0.00333536	0.0821986
1430856_at	X	AK007848	Pex11c	-4.47124	0.640197	-0.643412	0.00333935	0.0821986
1444725_at	X	BG072383	Mastl	-4.4718	0.653531	-0.613672	0.00333719	0.0821986
1453003_at	X	AK013519	Sorl1	-4.47003	0.289706	-1.78734	0.00334399	0.0822271
1446610_at	X	BB396016	Elmo1	4.46916	2.76476	1.46715	0.00334735	0.0822271
1449945_at	X	NM_133249	Ppargc1b	-4.46955	0.652099	-0.616838	0.00334584	0.0822271
1455860_at	X	BB732183	Plekhh1	-4.46852	0.431666	-1.21201	0.00334982	0.0822429
1419557_a_at	X	NM_025439	Tmem9	4.46682	3.18223	1.67004	0.00335638	0.0823405
1430607_at	X	BB279598	4930505D03Rik	-4.46608	0.685084	-0.545646	0.00335927	0.0823405
1460222_at	X	NM_009164	Sh3bp1	4.46614	1.4207	0.506601	0.00335903	0.0823405
1442348_at	X	BB549862		4.46552	2.13315	1.09298	0.00336141	0.0823482
1424932_at	X	U03425	Egfr	-4.46417	0.268166	-1.8988	0.00336665	0.0824317
1420703_at	X	BM941868	Csf2ra	-4.45888	0.335194	-1.57693	0.00338723	0.082684
1440742_at	X	BF019417	Epc1	-4.46069	0.350669	-1.51182	0.00338017	0.082684
1449374_at	X	BC013525	Pipox	4.45977	2.18436	1.12721	0.00338379	0.082684
1416021_a_at	X	BC002008	Fabp5	4.45918	2.07291	1.05166	0.00338607	0.082684
1438045_at	X	AW556344	Eea1	-4.45967	0.552786	-0.855206	0.00338418	0.082684
1448384_at	X	BC018194	Pofut2	-4.4587	0.640583	-0.642542	0.00338795	0.082684
1455109_at	X	BG071620	Tbl1xr1	4.45492	1.58555	0.66498	0.00340275	0.0830003
1455365_at	X	BB426483	Cdh8	-4.45186	0.368703	-1.43947	0.00341479	0.0831827
1435788_at	X	BE956535	2900086B20Rik	4.45161	1.91458	0.93703	0.00341576	0.0831827
1436977_at	X	BM213788		-4.45242	0.609819	-0.713547	0.0034126	0.0831827
1451050_at	X	AV037573	Nt5c3	-4.45037	0.571079	-0.808239	0.00342066	0.0832362
1434621_at	X	AV298104	BC054438	-4.45012	0.639948	-0.643972	0.00342165	0.0832362
1450945_at	X	BM246539	AI875142	-4.44922	0.478022	-1.06485	0.00342521	0.0832778
1452374_at	X	BB315154	Zfp322a	-4.44499	0.395576	-1.33797	0.003442	0.0834804
1449396_at	X	NM_009675	Aoc3	-4.44478	0.425946	-1.23126	0.00344283	0.0834804
1452922_at	X	AK011539	2610024M03Rik	-4.44513	0.440869	-1.18158	0.00344143	0.0834804
1449662_at	X	AW558420	D6Ertd253e	4.4453	2.11222	1.07876	0.00344076	0.0834804
1452958_at	X	AK013495	2900006N09Rik	-4.44339	0.491512	-1.0247	0.00344835	0.0834804
1419988_at	X	C87327	Map3k7	-4.44467	0.49302	-1.02028	0.00344325	0.0834804
1457492_at	X	AW553130		-4.44404	0.523762	-0.933018	0.00344576	0.0834804
1441850_x_at	X	BB449960	Tcn2	-4.44347	0.569168	-0.813074	0.00344803	0.0834804
1441224_at	X	BB394637		4.44211	2.52627	1.33701	0.00345344	0.0835141
1424111_at	X	BG092290	Igf2r	-4.44221	0.65268	-0.615551	0.00345306	0.0835141
1457190_at	X	BQ176442		4.43469	3.0577	1.61245	0.00348321	0.0836116
1422670_at	X	NM_009708		4.43936	2.88122	1.52668	0.00346447	0.0836116
1429008_at	X	AK007993	1810074P20Rik	-4.43542	0.389107	-1.36176	0.00348026	0.0836116
1436656_at	X	BE943567	BC062109	-4.43559	0.424633	-1.23571	0.00347958	0.0836116
1421835_at	X	NM_008635	Mtap7	-4.43699	0.477106	-1.06762	0.00347395	0.0836116
1427990_at	X	BM249286	Usp45	-4.4406	0.488591	-1.0333	0.00345948	0.0836116
1433787_at	X	AI841091	B230343H07Rik	-4.43575	0.535245	-0.901729	0.00347894	0.0836116
1457733_at	X	AU067808		4.43972	1.77089	0.824475	0.00346303	0.0836116
1415709_s_at	X	BM948896	Gbf1	-4.43686	0.588	-0.766112	0.00347449	0.0836116
1428553_at	X	BG069790	2900070E19Rik	-4.43536	0.595015	-0.749002	0.00348053	0.0836116
1422924_at	X	NM_009404	Tnfsf9	-4.43601	0.609743	-0.713728	0.00347789	0.0836116
1417927_at	X	NM_007916	Ddx19a	-4.43464	0.627475	-0.672371	0.00348343	0.0836116
1436200_at	X	BE956940	A830039N02Rik	4.43504	1.55958	0.641156	0.00348182	0.0836116
1426901_s_at	X	BB657856	Spag7	-4.43515	0.647198	-0.62772	0.00348136	0.0836116
1435775_at	X	BQ173970	Tparl	-4.431	0.510667	-0.969545	0.00349811	0.0839193
1434784_s_at	X	BM222050	D15Ertd405e	-4.42952	0.635003	-0.655164	0.00350409	0.0840181
1460711_at	X	BG071611	4930461P20Rik	-4.42736	0.409851	-1.28683	0.00351289	0.084095
1416134_at	X	NM_007467	Aplp1	4.42798	2.4386	1.28605	0.00351036	0.084095
1416242_at	X	NM_026167	Klhl13	4.42769	2.22651	1.15479	0.00351155	0.084095
1426327_s_at	X	U05343	Zfp91	-4.42542	0.378919	-1.40004	0.00352079	0.0842393
1428843_at	X	AK009364	2006-03-05	-4.41909	0.528913	-0.918897	0.00354668	0.0846371
1456669_at	X	BB324481	Ptgis	-4.42049	0.529493	-0.917316	0.00354093	0.0846371
1436809_a_at	X	AV100078	Spin	4.41976	1.71399	0.777363	0.00354392	0.0846371
1419087_s_at	X	BB031756	Sf3a1	4.4198	1.61498	0.691516	0.00354377	0.0846371
1416614_at	X	BC010712	Cri1	-4.41907	0.690289	-0.534727	0.0035468	0.0846371
1454863_at	X	AV335903	3010027A04Rik	4.41822	2.2255	1.15413	0.0035503	0.0846758
1442042_at	X	BG092211		-4.41642	0.480361	-1.05781	0.0035577	0.0847627
1457069_at	X	BB329527	Ascc3	-4.41652	0.695247	-0.524403	0.00355729	0.0847627
1434657_at	X	BE983473	Gls	4.41546	2.44577	1.29029	0.00356167	0.0847676
1455775_at	X	AW988196		-4.41556	0.514528	-0.958679	0.00356126	0.0847676
1437438_x_at	X	AV060116	Pnliprp2	4.41429	24.6918	4.62596	0.00356649	0.0848378
1451547_at	X	BC023358	0610009A07Rik	4.41182	5.00475	2.3233	0.00357671	0.0850358
1434474_at	X	BM937648	Abca5	-4.41094	0.414605	-1.27019	0.00358036	0.0850779
1449071_at	X	NM_022879	Myl7	-4.41042	0.472368	-1.08202	0.00358253	0.0850847
1450337_a_at	X	NM_080849		4.40969	1.6975	0.763413	0.00358557	0.0851121
1456511_x_at	X	AV212609	Eras	4.40691	4.89983	2.29273	0.00359717	0.0852976
1450078_at	X	AK012873	Nrk	-4.40706	0.393216	-1.3466	0.00359652	0.0852976
1434909_at	X	BF462770	Rragd	-4.40549	0.368149	-1.44164	0.00360311	0.0853935
1452879_at	X	AI848603	Synpo2	-4.40236	0.327522	-1.61034	0.0036162	0.0856587
1426112_a_at	X	BC003824	Cd72	-4.40148	0.536809	-0.897518	0.00361992	0.0857019
1457444_at	X	BB213608		-4.40051	0.34606	-1.53091	0.00362399	0.0857153
1435663_at	X	AI646838	Esr1	4.40015	2.7036	1.43488	0.0036255	0.0857153
1446516_at	X	BB176719	Bcl7c	4.39999	2.27027	1.18286	0.00362619	0.0857153
1419666_x_at	X	NM_019738	Nupr1	4.3986	4.06168	2.02208	0.00363204	0.0858085
1433946_at	X	BE824681	Zik1	4.39557	1.68345	0.751417	0.00364487	0.0860666
1417129_a_at	X	U68384	Mrg1	-4.39492	0.255166	-1.97049	0.00364763	0.0860868
1437341_x_at	X	BB251922	Cnp1	4.39216	2.19783	1.13608	0.00365932	0.0863175
1433050_at	X	AK017704	C030036D22Rik	4.39123	3.83452	1.93905	0.00366332	0.0863335
1420362_a_at	X	NM_007546	Biklk	-4.38947	0.35269	-1.50353	0.0036708	0.0863335
1434552_at	X	BB372571	2610312E17Rik	4.38886	2.00552	1.00397	0.0036734	0.0863335
1442068_at	X	BQ174424	2610028A01Rik	4.38996	2.00221	1.00159	0.0036687	0.0863335
1415866_at	X	NM_133952	AW538196	-4.38912	0.577925	-0.791046	0.00367232	0.0863335
1436826_at	X	BM226072	B130008E12Rik	-4.38897	0.586558	-0.769654	0.00367295	0.0863335
1438964_x_at	X	AV096788	Ndufa3	4.38995	1.54007	0.622997	0.00366877	0.0863335
1454794_at	X	AV298495	Spg4	4.3882	1.61253	0.689324	0.00367621	0.0863547
1460390_at	X	BI648081	Sorl1	-4.38507	0.307876	-1.69958	0.00368967	0.0866256
1421359_at	X	NM_009050	Ret	-4.38351	0.636706	-0.6513	0.00369634	0.086737
1452324_at	X	BE956863	Pvt1	4.38221	3.82601	1.93584	0.00370196	0.0867522
1418453_a_at	X	NM_009721	Atp1b1	4.38248	2.57605	1.36516	0.00370077	0.0867522
1419133_at	X	NM_025276	Evpl	4.38202	2.44815	1.29169	0.00370276	0.0867522
1418470_at	X	NM_009535	Yes1	-4.38056	0.484763	-1.04465	0.00370909	0.0868104
1446169_at	X	BB292333	Dgcr8	4.38065	1.95727	0.96884	0.00370869	0.0868104
1448144_at	X	NM_010448	Hnrpab	4.37967	1.46222	0.548165	0.00371291	0.0868547
1417664_a_at	X	BE631549	Ndrg3	-4.37608	0.455668	-1.13394	0.00372847	0.08716
1451526_at	X	BG064038	Arhgap12	4.37577	1.47917	0.564791	0.00372983	0.08716
1436092_at	X	BB336256		-4.37468	0.0634196	-3.97893	0.00373456	0.0872254
1418359_at	X	NM_024479	Wbscr27	-4.37307	0.370726	-1.43157	0.00374157	0.0872989
1420950_at	X	BB026596	Znrf1	4.37338	1.4743	0.560032	0.00374024	0.0872989
1459601_at	X	AI648260	Snf1lk	4.37085	1.6053	0.682844	0.00375129	0.0874803
1460204_at	X	NM_013689	Tec	-4.36928	0.529795	-0.916494	0.00375814	0.087554
1416359_at	X	AV344473	Snag1	4.36924	1.78297	0.834284	0.00375833	0.087554
1447480_at	X	BB801162	Fgf14	4.36844	4.57786	2.19467	0.00376183	0.0875902
1443005_at	X	BB093643	Zfhx1a	4.3673	1.87019	0.903186	0.00376686	0.0876621
1423510_at	X	BM569571	Iapp	-4.36643	0.130284	-2.94027	0.00377069	0.0876977
1427560_at	X	D83146	Six5	-4.36607	0.482131	-1.0525	0.00377228	0.0876977
1435056_x_at	X	BB699319	Pofut2	-4.36498	0.614671	-0.702115	0.00377707	0.0877187
1448857_a_at	X	NM_025428	Zdhhc12	-4.36526	0.678793	-0.558957	0.00377582	0.0877187
1452618_at	X	BM230774	Ywhaq	-4.3644	0.567607	-0.817037	0.00377962	0.0877238
1427217_at	X	AV172851	Zfp455	4.36405	1.4212	0.507108	0.00378118	0.0877238
1449909_at	X	NM_029733	2010005H15Rik	4.36291	2.10844	1.07618	0.00378619	0.0877787
1438780_at	X	BQ175482	Stx1b1	4.36263	1.42547	0.511438	0.00378744	0.0877787
1421979_at	X	U73910	Phex	-4.36198	0.193961	-2.36616	0.0037903	0.0877846
1435165_at	X	AV339091	Cntn2	4.36169	2.84182	1.50681	0.00379159	0.0877846
1434466_at	X	BQ042885	Atcay	4.3593	4.90438	2.29407	0.00380219	0.0878497
1430353_at	X	BB207363	Glis3	-4.35964	0.235442	-2.08656	0.00380067	0.0878497
1453839_a_at	X	AK004672	Pi16	4.35979	1.85517	0.891553	0.00380004	0.0878497
1438019_at	X	BM196347	1810043M15Rik	-4.36046	0.559309	-0.838283	0.00379705	0.0878497
1416598_at	X	NM_031184	Glis2	4.35797	1.59572	0.674207	0.00380812	0.0879416
1454830_at	X	AV010392		4.35231	3.97154	1.9897	0.00383336	0.0880796
1434430_s_at	X	BB709140	Adora2b	-4.35571	0.254718	-1.97302	0.00381816	0.0880796
1426880_at	X	BM250266	BC026657	-4.35344	0.274047	-1.8675	0.00382832	0.0880796
1454855_at	X	BQ176520	Acvrinp1	4.35428	2.56186	1.35719	0.00382456	0.0880796
1457728_at	X	BB763642	LOC434326	4.35188	2.28865	1.1945	0.0038353	0.0880796
1442196_at	X	BB174109	A930006K02Rik	4.35577	2.28138	1.18991	0.0038179	0.0880796
1452789_at	X	AK012171	Txndc11	4.35186	1.92186	0.942504	0.0038354	0.0880796
1456981_at	X	BB428982	Tmc7	-4.35483	0.53424	-0.90444	0.0038221	0.0880796
1452244_at	X	AK018128	6330406I15Rik	4.35348	1.54807	0.630474	0.00382814	0.0880796
1452426_x_at	X	BC004065		4.35182	1.51938	0.603485	0.00383558	0.0880796
1438431_at	X	BB197269		-4.35233	0.663894	-0.590976	0.00383328	0.0880796
1431088_at	X	BQ286886	Foxp4	4.35122	1.62078	0.696686	0.00383826	0.0880964
1452981_at	X	AK004399	Cntn1	-4.34997	0.0781002	-3.67853	0.00384389	0.0881119
1435465_at	X	AW049906	4930465M17Rik	4.3489	5.6075	2.48736	0.0038487	0.0881119
1424477_at	X	BC019731	BC019731	-4.34965	0.33862	-1.56226	0.00384532	0.0881119
1417983_a_at	X	AV241588	Ube2v2	4.3489	1.69305	0.759626	0.00384869	0.0881119
1447800_x_at	X	AV085634	Tcn2	-4.34904	0.606344	-0.721792	0.00384805	0.0881119
1433953_at	X	BQ176535	Zfp277	-4.34773	0.495298	-1.01363	0.00385395	0.0881872
1416216_at	X	NM_009048	Reps1	-4.34609	0.490757	-1.02692	0.00386133	0.0882666
1435781_at	X	BB380335	D10Ertd516e	4.34645	1.53296	0.616318	0.00385971	0.0882666
1437368_at	X	BE457600	Gtf2h4	-4.34461	0.604885	-0.725268	0.00386803	0.0883748
1416034_at	X	NM_009846	Cd24a	4.34227	3.11251	1.63808	0.00387866	0.088528
1423653_at	X	BC025618	Atp1a1	4.34252	1.98954	0.992435	0.00387749	0.088528
1418788_at	X	NM_013690	Tek	-4.3408	0.390447	-1.3568	0.00388535	0.0886358
1447831_s_at	X	BB431693	Mtmr7	-4.33965	0.385634	-1.3747	0.00389057	0.0886454
1425536_at	X	D29797	Stx3	-4.33868	0.433624	-1.20548	0.00389497	0.0886454
1420651_at	X	BE309332	Ate1	-4.33922	0.578907	-0.788597	0.0038925	0.0886454
1457262_at	X	BB024162	2610207I05Rik	4.34023	1.61831	0.694488	0.00388794	0.0886454
1418695_a_at	X	BG071725	Kcmf1	-4.33855	0.635532	-0.653963	0.00389559	0.0886454
1421987_at	X	BF786072	Papss2	-4.33696	0.324779	-1.62247	0.00390283	0.0887205
1452283_at	X	BC004678	5133400D11Rik	-4.33706	0.536891	-0.897298	0.00390239	0.0887205
1426716_at	X	BC025099	Tdrd7	-4.33563	0.643089	-0.636909	0.00390894	0.0888146
1441685_at	X	AV340971		4.33499	1.98249	0.987317	0.00391186	0.0888363
1452090_a_at	X	BB667895	Olfm3	4.33319	10.8037	3.43345	0.0039201	0.0889504
1438112_at	X	AA546727	9430021M05Rik	-4.33196	0.217727	-2.1994	0.00392579	0.0889504
1442741_at	X	BE650309	Mcc	-4.33074	0.348468	-1.5209	0.00393138	0.0889504
1440385_at	X	BB525689	9530051E23Rik	4.33153	2.84562	1.50874	0.00392775	0.0889504
1449248_at	X	NM_009900	Clcn2	4.33156	2.06062	1.04308	0.0039276	0.0889504
1454796_at	X	C77487	D5Ertd40e	-4.33003	0.541274	-0.885569	0.00393463	0.0889504
1445461_at	X	BB096245	Lztr1	4.33285	1.77492	0.827753	0.00392169	0.0889504
1426013_s_at	X	BC024961	Plekha4	-4.33035	0.564951	-0.823801	0.00393319	0.0889504
1429471_at	X	AK003742	1110017D15Rik	-4.33111	0.588289	-0.765402	0.00392967	0.0889504
1421947_at	X	NM_025278	Gng12	-4.32925	0.163539	-2.61229	0.00393826	0.0889721
1449211_at	X	BB412311	Bpnt1	-4.32854	0.557027	-0.84418	0.00394152	0.0889721
1452828_at	X	BG076338	Fbxo21	-4.32891	0.601335	-0.733758	0.00393984	0.0889721
1443870_at	X	BB291885	A830021K08Rik	-4.32119	0.353542	-1.50004	0.00397567	0.0896981
[truncated: 43,102 more rows]
